# Supplementary material for: The crystal structure of a simian Foamy Virus receptor binding domain provides clues about entry into host cells
Source: Nat Commun. 2023 Mar 6;14:1262. doi: 10.1038/s41467-023-36923-0 (PMC9988990; doi:10.1038/s41467-023-36923-0)
Supplement: Supplementary file 4 — Source data [file 41467_2023_36923_MOESM4_ESM.xlsx]

## Sheet: Fig 5B
CustalPro results
residue number	No of total contacts	residue number	No of contacts / side chain
221	1	222	1
222	9	225	3
225	7	249	11
249	16	290	2
274	11	293	4
275	10	295	2
290	12	302	8
291	3	305	5
292	26	306	2
293	29	308	3
294	15	309	9
295	15	312	4
302	43	324	4
304	11	325	5
305	84	328	1
306	43	331	3
308	12	335	6
309	32	328	1
311	2	331	3
312	7	335	6
321	3	338	10
323	10	339	24
324	34	341	5
325	96	342	28
326	30	343	103
327	3	345	17
328	9	346	151
329	5	352	9
330	1	354	39
331	17	355	16
335	24	356	173
338	31	364	4
339	33	368	13
341	15	369	264
342	194	372	13
343	341	373	12
345	54	375	2
346	462	378	1
347	38	382	7
348	7	493	2
349	18	495	3
350	3	500	4
352	42	501	1
353	1	504	10
354	221
355	59
356	613
364	17
365	10
367	16
368	41
369	873
372	55
373	58
375	5
378	1
382	24
493	6
494	2
495	6
500	9
501	5
504	52
505	1
541	2
543	2

## Sheet: Fig 6A
Heparin Sepharose Chromatograms
elution volume (ml)	Abs 280nm (WT)	Abs 280nm (mut 1)	Abs 280nm (mut 2)		elution volume (ml)	NaCl concentration (M)
x-axis	left y-axis				x-axis	righ y-axis
0.001	0	0	0		0.017	0.1
0.003	-0.0108022	-0.0057043	-0.0176386		0.035	0.1
0.005	-0.0103686	-0.00667448	-0.0190989		0.053	0.1
0.006	-0.00944571	-0.0074834	-0.0203584		0.07	0.1
0.008	-0.00985602	-0.00810568	-0.0212354		0.088	0.1
0.01	-0.00873752	-0.00769392	-0.021778		0.106	0.1
0.011	-0.00835919	-0.00609543	-0.0212687		0.124	0.1
0.013	-0.00801965	-0.00599706	-0.0189718		0.141	0.1
0.015	-0.00806548	-0.00518017	-0.0170907		0.159	0.1
0.016	-0.00718271	-0.00271515	-0.0154477		0.177	0.1
0.018	-0.00556844	-0.00126661	-0.0145001		0.194	0.1
0.02	-0.00418691	-0.000966868	-0.012834		0.212	0.1
0.021	-0.00480723	0.000200341	-0.0112737		0.23	0.1
0.023	-0.00322259	0.000542383	-0.0108768		0.247	0.1
0.025	-0.00174523	0.00171028	-0.00948004		0.265	0.1
0.026	-0.000792309	0.00243906	-0.00734295		0.283	0.1
0.028	-4.44e-05	0.00268891	-0.00616907		0.3	0.1
0.03	0.000561687	0.00347496	-0.00533925		0.318	0.1
0.031	0.000449188	0.00437262	-0.00437762		0.336	0.1
0.033	0.00129484	0.0051005	-0.0026093		0.354	0.1
0.035	0.00254854	0.00582693	-0.00202458		0.371	0.1
0.036	0.00291487	0.00722639	-0.000591195		0.389	0.1
0.038	0.00331084	0.00763961	-0.000373734		0.407	0.1
0.04	0.00403257	0.00891046	-6.98e-06		0.424	0.1
0.041	0.00547733	0.0109375	-0.000389517		0.442	0.1
0.043	0.00698389	0.0121022	-0.000277274		0.46	0.1
0.045	0.00879261	0.013568	0.00157501		0.477	0.1
0.046	0.0109773	0.0162771	0.00264333		0.495	0.1
0.048	0.0138951	0.0206211	0.00462412		0.513	0.1
0.05	0.0179778	0.0247041	0.00639521		0.53	0.1
0.051	0.0214328	0.0274653	0.0081552		0.548	0.1
0.053	0.0246198	0.0306101	0.0102642		0.566	0.1
0.055	0.0296826	0.0336	0.0134848		0.584	0.1
0.056	0.03359	0.0365924	0.016217		0.601	0.1
0.058	0.0384951	0.0397148	0.0193971		0.619	0.1
0.06	0.0447074	0.0429163	0.0219543		0.637	0.1
0.061	0.0505834	0.0475838	0.0252931		0.654	0.1
0.063	0.0560671	0.051334	0.0290524		0.672	0.1
0.065	0.0622163	0.055257	0.0340245		0.69	0.1
0.066	0.0685352	0.0596251	0.0382154		0.707	0.1
0.068	0.073982	0.0631892	0.0417765		0.725	0.1
0.07	0.0789987	0.0667529	0.0451096		0.743	0.1
0.071	0.0842611	0.0702509	0.0491502		0.76	0.1
0.073	0.0902997	0.0751617	0.0536502		0.778	0.1
0.075	0.0962698	0.0777441	0.0576482		0.796	0.1
0.076	0.100977	0.0815377	0.0616256		0.814	0.1
0.078	0.105923	0.0844839	0.0661527		0.831	0.1
0.079	0.111462	0.0883221	0.0701095		0.849	0.1
0.081	0.11725	0.0910724	0.0735307		0.867	0.1
0.083	0.123038	0.0938667	0.0774457		0.884	0.1
0.084	0.127928	0.0959417	0.0816659		0.902	0.1
0.086	0.132455	0.0987067	0.0863422		0.92	0.1
0.088	0.138103	0.1007	0.089925		0.937	0.1
0.089	0.143315	0.102496	0.0943445		0.955	0.1
0.091	0.148465	0.104835	0.0974724		0.973	0.1
0.093	0.15365	0.107377	0.100757		0.991	0.1
0.094	0.158674	0.110196	0.102627		1.008	0.1
0.096	0.163035	0.113439	0.10528		1.026	0.1
0.098	0.167872	0.115804	0.108096		1.044	0.1
0.099	0.172696	0.118336	0.11066		1.061	0.1
0.101	0.176737	0.120585	0.113037		1.079	0.1
0.103	0.180172	0.12278	0.11522		1.097	0.1
0.104	0.1847	0.124801	0.117176		1.114	0.1
0.106	0.189209	0.127923	0.119963		1.132	0.1
0.108	0.193626	0.128095	0.122581		1.15	0.1
0.109	0.199012	0.128002	0.125381		1.167	0.1
0.111	0.203083	0.129278	0.12774		1.185	0.1
0.113	0.207365	0.130468	0.130821		1.203	0.1
0.114	0.212051	0.130218	0.133748		1.221	0.1
0.116	0.216814	0.128812	0.13655		1.238	0.1
0.118	0.220943	0.127941	0.138925		1.256	0.1
0.119	0.225082	0.128164	0.141055		1.274	0.1
0.121	0.228701	0.12856	0.144352		1.291	0.1
0.123	0.232614	0.1297	0.146703		1.309	0.1
0.124	0.236287	0.129813	0.149553		1.327	0.1
0.126	0.23896	0.129773	0.152981		1.344	0.1
0.128	0.239997	0.128843	0.156222		1.362	0.1
0.129	0.241646	0.127728	0.158494		1.38	0.1
0.131	0.243763	0.126068	0.159958		1.397	0.1
0.133	0.24408	0.125193	0.161698		1.415	0.1
0.134	0.245005	0.12402	0.163279		1.433	0.1
0.136	0.245837	0.12393	0.164742		1.451	0.1
0.138	0.245377	0.122904	0.16589		1.468	0.1
0.139	0.244319	0.121823	0.166983		1.486	0.1
0.141	0.243212	0.120285	0.166912		1.504	0.1
0.143	0.241906	0.119317	0.166976		1.521	0.1
0.144	0.240873	0.119242	0.166863		1.539	0.1
0.146	0.240018	0.118145	0.166621		1.557	0.1
0.148	0.239781	0.116639	0.165776		1.574	0.1
0.149	0.239283	0.116691	0.16529		1.592	0.1
0.151	0.238329	0.11621	0.164639		1.61	0.1
0.153	0.237597	0.11502	0.164926		1.627	0.1
0.154	0.236756	0.113755	0.164853		1.645	0.1
0.156	0.23615	0.114087	0.163819		1.663	0.1
0.158	0.235283	0.113884	0.163464		1.681	0.1
0.159	0.234901	0.11303	0.163249		1.698	0.1
0.161	0.234465	0.112766	0.162116		1.716	0.1
0.163	0.233642	0.112243	0.160705		1.734	0.1
0.164	0.232769	0.111829	0.159758		1.751	0.1
0.166	0.23138	0.110673	0.159716		1.769	0.1
0.168	0.231209	0.110174	0.158481		1.787	0.1
0.169	0.231595	0.10994	0.157881		1.804	0.1
0.171	0.231622	0.109891	0.157642		1.822	0.1
0.173	0.231336	0.109511	0.156034		1.84	0.1
0.174	0.230956	0.109009	0.155114		1.858	0.1
0.176	0.229574	0.110183	0.153877		1.875	0.1
0.178	0.22928	0.111091	0.154094		1.893	0.1
0.179	0.229059	0.111122	0.153266		1.911	0.1
0.181	0.230032	0.110647	0.152413		1.928	0.1
0.183	0.23066	0.110609	0.152086		1.946	0.1
0.184	0.230106	0.111131	0.151812		1.964	0.1
0.186	0.22832	0.111231	0.15155		1.981	0.1
0.188	0.227555	0.110518	0.151425		1.999	0.1
0.189	0.227429	0.109925	0.150961		2.017	0.1
0.191	0.227717	0.10929	0.150315		2.034	0.1
0.193	0.228135	0.108769	0.149748		2.052	0.1
0.194	0.22783	0.109457	0.149006		2.07	0.1
0.196	0.228039	0.109993	0.14869		2.088	0.1
0.198	0.227808	0.111066	0.148154		2.105	0.1
0.199	0.227426	0.112145	0.147634		2.123	0.1
0.201	0.226366	0.111873	0.147746		2.141	0.1
0.203	0.22544	0.111934	0.147703		2.158	0.1
0.204	0.225195	0.11133	0.147693		2.176	0.1
0.206	0.22457	0.112541	0.147528		2.194	0.1
0.207	0.224052	0.113647	0.147175		2.211	0.1
0.209	0.223684	0.114374	0.14622		2.229	0.1
0.211	0.224114	0.114708	0.14528		2.247	0.1
0.212	0.223973	0.114666	0.145445		2.264	0.1
0.214	0.22447	0.11542	0.145856		2.282	0.1
0.216	0.224785	0.116116	0.146389		2.3	0.1
0.217	0.224449	0.116281	0.146865		2.318	0.1
0.219	0.224296	0.116559	0.146408		2.335	0.1
0.221	0.22402	0.118235	0.145322		2.353	0.1
0.222	0.224708	0.118895	0.144528		2.371	0.1
0.224	0.225091	0.119164	0.144302		2.388	0.1
0.226	0.225371	0.12055	0.143393		2.406	0.1
0.227	0.226786	0.121997	0.14225		2.424	0.1
0.229	0.227891	0.122589	0.141426		2.441	0.1
0.231	0.22861	0.123443	0.140747		2.459	0.1
0.232	0.229897	0.12489	0.140104		2.477	0.1
0.234	0.231331	0.127081	0.140107		2.494	0.1
0.236	0.231655	0.127346	0.139852		2.512	0.1
0.237	0.231444	0.13002	0.139129		2.53	0.1
0.239	0.231678	0.131117	0.139316		2.548	0.1
0.241	0.232519	0.132337	0.139294		2.565	0.1
0.242	0.234203	0.133513	0.138937		2.583	0.1
0.244	0.23603	0.135047	0.138572		2.601	0.1
0.246	0.236864	0.137603	0.138569		2.618	0.1
0.247	0.237919	0.139326	0.138695		2.636	0.1
0.249	0.238793	0.141607	0.139005		2.654	0.1
0.251	0.240126	0.144569	0.139459		2.671	0.1
0.252	0.24091	0.145645	0.139606		2.689	0.1
0.254	0.243604	0.149229	0.140063		2.707	0.1
0.256	0.245605	0.152402	0.140879		2.724	0.1
0.257	0.246996	0.154632	0.142037		2.742	0.1
0.259	0.247749	0.157001	0.142672		2.76	0.1
0.261	0.24856	0.161151	0.143073		2.778	0.1
0.262	0.25078	0.163848	0.143573		2.795	0.1
0.264	0.253048	0.166666	0.144106		2.813	0.1
0.266	0.255225	0.169664	0.144344		2.831	0.1
0.267	0.25755	0.173681	0.145169		2.848	0.1
0.269	0.259902	0.177065	0.14571		2.866	0.1
0.271	0.261403	0.180189	0.145972		2.884	0.1
0.272	0.264456	0.184553	0.14683		2.901	0.1
0.274	0.26779	0.186915	0.146868		2.919	0.1
0.276	0.270825	0.188726	0.146616		2.937	0.1
0.277	0.274923	0.191498	0.147047		2.955	0.1
0.279	0.279933	0.193488	0.147551		2.972	0.1
0.281	0.2845	0.196181	0.148314		2.99	0.1
0.282	0.289118	0.198663	0.14856		3.008	0.1
0.284	0.294377	0.200645	0.148899		3.025	0.1
0.286	0.300317	0.203123	0.150079		3.043	0.1
0.287	0.305833	0.205592	0.151434		3.061	0.1
0.289	0.311267	0.20627	0.153193		3.078	0.1
0.291	0.316742	0.207304	0.155401		3.096	0.1
0.292	0.322844	0.208113	0.157606		3.114	0.1
0.294	0.329062	0.208556	0.158938		3.131	0.1
0.296	0.335976	0.207525	0.159284		3.149	0.1
0.297	0.343834	0.207663	0.160228		3.167	0.1
0.299	0.352126	0.20708	0.161961		3.185	0.1
0.301	0.35962	0.206501	0.16313		3.202	0.1
0.302	0.366972	0.205538	0.165182		3.22	0.1
0.304	0.375349	0.205376	0.168843		3.238	0.1
0.306	0.38259	0.203333	0.171491		3.255	0.1
0.307	0.389683	0.20181	0.173991		3.273	0.1
0.309	0.396631	0.200165	0.177461		3.291	0.1
0.311	0.403667	0.198881	0.181853		3.308	0.1
0.312	0.410744	0.197262	0.185914		3.326	0.1
0.314	0.418427	0.195171	0.189334		3.344	0.1
0.316	0.426305	0.193316	0.192996		3.361	0.1
0.317	0.433777	0.190161	0.197171		3.379	0.1
0.319	0.440592	0.18748	0.200805		3.397	0.1
0.321	0.446943	0.184684	0.205073		3.415	0.1
0.322	0.451741	0.181189	0.20906		3.432	0.1
0.324	0.4566	0.177835	0.21201		3.45	0.1
0.326	0.461167	0.174939	0.215286		3.468	0.1
0.327	0.46634	0.1705	0.219442		3.485	0.1
0.329	0.470435	0.165859	0.223708		3.503	0.1
0.331	0.474415	0.161783	0.228495		3.521	0.1
0.332	0.477617	0.157228	0.232732		3.538	0.1
0.334	0.480966	0.152498	0.236505		3.556	0.1
0.336	0.483965	0.148229	0.24027		3.574	0.1
0.337	0.486554	0.144037	0.243751		3.591	0.1
0.339	0.488627	0.139616	0.247159		3.609	0.1
0.34	0.489461	0.134174	0.250137		3.627	0.1
0.342	0.4907	0.129348	0.253275		3.645	0.1
0.344	0.491388	0.12527	0.256123		3.662	0.1
0.345	0.490932	0.120949	0.258962		3.68	0.1
0.347	0.489949	0.117255	0.262073		3.698	0.1
0.349	0.488804	0.113352	0.264645		3.715	0.1
0.35	0.486238	0.109462	0.266412		3.733	0.1
0.352	0.482985	0.106054	0.268154		3.751	0.1
0.354	0.480435	0.102163	0.270439		3.768	0.1
0.355	0.476353	0.0993206	0.272573		3.786	0.1
0.357	0.471382	0.0966686	0.274402		3.804	0.1
0.359	0.467119	0.0936717	0.275784		3.822	0.1
0.36	0.461906	0.0904124	0.276913		3.839	0.1
0.362	0.456298	0.0871786	0.277588		3.857	0.1
0.364	0.450448	0.0852713	0.277801		3.875	0.1
0.365	0.444578	0.0821315	0.278395		3.892	0.1
0.367	0.437204	0.0798002	0.278364		3.91	0.1
0.369	0.429413	0.076411	0.277283		3.928	0.1
0.37	0.421378	0.0744357	0.275763		3.945	0.1
0.372	0.412407	0.071702	0.2738		3.963	0.1
0.374	0.404187	0.0697559	0.271811		3.981	0.1
0.375	0.393785	0.0684017	0.270264		3.998	0.1
0.377	0.383552	0.0661805	0.269173		4.016	0.1
0.379	0.373907	0.0644043	0.268474		4.034	0.1
0.38	0.36449	0.0621159	0.267195		4.052	0.1
0.382	0.353775	0.0604708	0.264943		4.069	0.1
0.384	0.34263	0.05934	0.262868		4.087	0.1
0.385	0.331739	0.0582461	0.260453		4.105	0.1
0.387	0.321254	0.0575684	0.256803		4.122	0.1
0.389	0.310876	0.0569144	0.253304		4.14	0.1
0.39	0.300233	0.0559568	0.250291		4.158	0.1
0.392	0.289425	0.0546925	0.246614		4.175	0.1
0.394	0.278945	0.0533659	0.242557		4.193	0.1
0.395	0.268531	0.0531169	0.23853		4.211	0.1
0.397	0.259065	0.0520998	0.234314		4.228	0.1
0.399	0.248841	0.0514585	0.230236		4.246	0.1
0.4	0.239876	0.0511579	0.225826		4.264	0.1
0.402	0.230331	0.0510155	0.220766		4.282	0.1
0.404	0.221699	0.0500387	0.21557		4.299	0.1
0.405	0.212794	0.0497904	0.210298		4.317	0.1
0.407	0.204393	0.0489711	0.205385		4.335	0.1
0.409	0.196815	0.0493157	0.201038		4.352	0.1
0.41	0.18886	0.0496505	0.196289		4.37	0.1
0.412	0.180956	0.0487672	0.190865		4.388	0.1
0.414	0.173429	0.0488811	0.184947		4.405	0.1
0.415	0.166408	0.049077	0.17894		4.423	0.1
0.417	0.159633	0.0482925	0.173544		4.441	0.1
0.419	0.153798	0.0479194	0.167965		4.458	0.1
0.42	0.147664	0.0465362	0.1621		4.476	0.1
0.422	0.141475	0.0453573	0.156558		4.494	0.1
0.424	0.136335	0.0441881	0.151167		4.512	0.1
0.425	0.132344	0.0426391	0.145972		4.529	0.1
0.427	0.128097	0.0425225	0.14112		4.547	0.1
0.429	0.124466	0.0424007	0.136264		4.565	0.1
0.43	0.121015	0.0423548	0.131049		4.582	0.1
0.432	0.11703	0.0424012	0.126337		4.6	0.1
0.434	0.113234	0.0428765	0.122486		4.618	0.1
0.435	0.110559	0.0433093	0.119079		4.635	0.1
0.437	0.106943	0.0436958	0.114999		4.653	0.1
0.439	0.103948	0.0435329	0.110149		4.671	0.1
0.44	0.101171	0.0443857	0.106242		4.688	0.1
0.442	0.0986426	0.0448219	0.10314		4.706	0.1
0.444	0.0955036	0.0436231	0.0998563		4.724	0.1
0.445	0.0935651	0.0437815	0.096735		4.742	0.1
0.447	0.0921604	0.0447051	0.0939655		4.759	0.1
0.449	0.0902444	0.0446353	0.0912157		4.777	0.1
0.45	0.089134	0.0452025	0.0888928		4.795	0.1
0.452	0.0878103	0.0444157	0.0870287		4.812	0.1
0.454	0.0869627	0.0442909	0.084757		4.83	0.1
0.455	0.0866993	0.044126	0.0831647		4.848	0.1
0.457	0.0848464	0.0442538	0.0814604		4.865	0.1
0.459	0.0833036	0.0436177	0.0798736		4.883	0.1
0.46	0.0821575	0.0435683	0.078275		4.901	0.1
0.462	0.0810323	0.0437484	0.0761853		4.919	0.1
0.464	0.0813112	0.04267	0.0741355		4.936	0.1
0.465	0.0802656	0.0426519	0.072216		4.954	0.1
0.467	0.0789557	0.0426195	0.0704121		4.972	0.1
0.468	0.077223	0.0421619	0.0687993		4.989	0.1
0.47	0.0767444	0.0423658	0.0671704		5.007	0.1
0.472	0.0762277	0.0424267	0.0653039		5.025	0.1
0.473	0.07458	0.0417719	0.0639654		5.042	0.1
0.475	0.0733677	0.0417931	0.0626411		5.06	0.1
0.477	0.0718683	0.041855	0.0615111		5.078	0.1
0.478	0.0705758	0.0417808	0.060099		5.095	0.1
0.48	0.0702731	0.0418903	0.0591719		5.113	0.1
0.482	0.0695964	0.0407898	0.0580542		5.131	0.1
0.483	0.0680395	0.0404036	0.0564452		5.149	0.1
0.485	0.0667871	0.0414715	0.0555273		5.166	0.1
0.487	0.0661493	0.0417228	0.0549135		5.184	0.1
0.488	0.0659563	0.0435728	0.0537872		5.202	0.1
0.49	0.064921	0.0441447	0.0533202		5.219	0.1
0.492	0.0649952	0.0436453	0.0528852		5.237	0.1
0.493	0.0646246	0.0437075	0.0516839		5.255	0.1
0.495	0.0649187	0.0444408	0.050688		5.272	0.1
0.497	0.0647655	0.0443878	0.0502765		5.29	0.1
0.498	0.0644694	0.0442569	0.0500414		5.308	0.1
0.5	0.0644057	0.0442446	0.0491234		5.325	0.1
0.502	0.0640256	0.045534	0.0477885		5.343	0.1
0.503	0.0633175	0.0453766	0.0467063		5.361	0.1
0.505	0.0623149	0.0454602	0.0461913		5.379	0.1
0.507	0.0611838	0.0463475	0.0460018		5.396	0.1
0.508	0.061007	0.0481093	0.0460202		5.414	0.1
0.51	0.0611181	0.0484179	0.0463509		5.432	0.1
0.512	0.0616003	0.0495493	0.046168		5.449	0.1
0.513	0.0616568	0.0493328	0.0460363		5.467	0.1
0.515	0.0616263	0.0495282	0.0462097		5.485	0.1
0.517	0.0617603	0.0504332	0.0464244		5.502	0.1
0.518	0.0614603	0.0505043	0.0454634		5.52	0.1
0.52	0.0605678	0.0512273	0.0447132		5.538	0.1
0.522	0.0594342	0.0523112	0.0445455		5.555	0.1
0.523	0.0596148	0.0539713	0.0439166		5.573	0.1
0.525	0.0595935	0.0547682	0.0430774		5.591	0.1
0.527	0.0589954	0.0553655	0.0425421		5.609	0.1
0.528	0.058283	0.0561401	0.0426571		5.626	0.1
0.53	0.0573176	0.0576902	0.0422066		5.644	0.1
0.532	0.0568598	0.0590031	0.0419528		5.662	0.1
0.533	0.0558181	0.060109	0.0416457		5.679	0.1
0.535	0.0554388	0.0615396	0.0413012		5.697	0.1
0.537	0.0558588	0.0620975	0.040938		5.715	0.1
0.538	0.0558954	0.0617055	0.0404997		5.732	0.1
0.54	0.0562672	0.0629199	0.0403498		5.75	0.1
0.542	0.0544999	0.0644764	0.0391821		5.768	0.1
0.543	0.0542766	0.0649096	0.0379052		5.786	0.1
0.545	0.0546204	0.0660465	0.0382171		5.803	0.1
0.547	0.0549306	0.0674275	0.0381284		5.821	0.1
0.548	0.0543436	0.0691574	0.0386353		5.839	0.1
0.55	0.0529279	0.071146	0.0385312		5.856	0.1
0.552	0.0527903	0.0721745	0.0384674		5.874	0.1
0.553	0.0528537	0.0730902	0.0387317		5.892	0.1
0.555	0.0530514	0.0740743	0.0391352		5.909	0.1
0.557	0.0530544	0.0740583	0.0391727		5.927	0.1
0.558	0.0523419	0.0752049	0.0393315		5.945	0.1
0.56	0.0513856	0.0780257	0.0397615		5.962	0.1
0.562	0.0518045	0.0804731	0.0402388		5.98	0.1
0.563	0.0520411	0.0821172	0.0400389		5.998	0.1
0.565	0.0518477	0.0848163	0.0396239		6.016	0.1
0.567	0.0514717	0.0880723	0.0397297		6.033	0.1
0.568	0.0515242	0.0901175	0.0394033		6.051	0.1
0.57	0.0517416	0.0917094	0.0388924		6.069	0.1
0.572	0.0521541	0.0945411	0.0392563		6.086	0.1
0.573	0.0515731	0.0970923	0.0389293		6.104	0.1
0.575	0.0507842	0.0983534	0.0384209		6.122	0.1
0.577	0.0504534	0.099711	0.0384895		6.139	0.1
0.578	0.0501304	0.102717	0.0387896		6.157	0.1
0.58	0.0502474	0.105897	0.038796		6.175	0.1
0.582	0.0502265	0.109903	0.038223		6.192	0.1
0.583	0.050674	0.111982	0.0382736		6.21	0.1
0.585	0.0510966	0.114227	0.0381641		6.228	0.1
0.587	0.0508343	0.117358	0.0386383		6.246	0.1
0.588	0.050307	0.120807	0.038594		6.263	0.1
0.59	0.0500292	0.123449	0.0381762		6.281	0.1
0.592	0.0499643	0.126543	0.038172		6.299	0.1
0.593	0.0492311	0.129996	0.0372644		6.316	0.1
0.595	0.0485976	0.134429	0.037935		6.334	0.1
0.596	0.0493968	0.13735	0.0379613		6.352	0.1
0.598	0.0496108	0.140224	0.0379736		6.369	0.1
0.6	0.0504877	0.143993	0.0368108		6.387	0.1
0.601	0.0497662	0.14802	0.0369928		6.405	0.1
0.603	0.0495412	0.151502	0.0373913		6.422	0.1
0.605	0.050414	0.156924	0.0377431		6.44	0.1
0.606	0.051402	0.162289	0.0393118		6.458	0.1
0.608	0.0525684	0.167163	0.0404307		6.476	0.1
0.61	0.0537716	0.172136	0.0415308		6.493	0.1
0.611	0.0547491	0.177922	0.04165		6.511	0.1
0.613	0.0555594	0.182936	0.0424889		6.529	0.1
0.615	0.0554304	0.188192	0.0428078		6.546	0.1
0.616	0.0563816	0.193899	0.0428967		6.564	0.1
0.618	0.0578874	0.199378	0.0437835		6.582	0.1
0.62	0.0589606	0.204117	0.0459735		6.599	0.1
0.621	0.0587036	0.20962	0.0474142		6.617	0.1
0.623	0.0587381	0.215214	0.0478785		6.635	0.1
0.625	0.0595731	0.22148	0.0497389		6.653	0.1
0.626	0.0604795	0.227606	0.0520032		6.67	0.1
0.628	0.0617923	0.232517	0.0532164		6.688	0.1
0.63	0.0627749	0.238152	0.0549721		6.706	0.1
0.631	0.0631636	0.24415	0.0560039		6.723	0.1
0.633	0.0642278	0.249864	0.0570727		6.741	0.1
0.635	0.065887	0.256731	0.0586653		6.759	0.1
0.636	0.0679848	0.264207	0.0599109		6.776	0.1
0.638	0.070051	0.270876	0.0615922		6.794	0.1
0.64	0.0714555	0.278045	0.0633057		6.812	0.1
0.641	0.0730753	0.284567	0.0651974		6.829	0.1
0.643	0.0743629	0.292557	0.0672744		6.847	0.1
0.645	0.0752904	0.300155	0.0692849		6.865	0.1
0.646	0.0764927	0.307536	0.0719268		6.883	0.1
0.648	0.0770394	0.314572	0.0746286		6.9	0.1
0.65	0.078906	0.321404	0.0774172		6.918	0.1
0.651	0.0801852	0.32982	0.0808574		6.936	0.1
0.653	0.0826416	0.337698	0.0847137		6.953	0.1
0.655	0.0845371	0.345399	0.0878075		6.971	0.1
0.656	0.0857791	0.353315	0.0914367		6.989	0.1
0.658	0.0874227	0.362102	0.0950582		7.006	0.1
0.66	0.089739	0.370384	0.0983921		7.024	0.1
0.661	0.0920821	0.379299	0.102798		7.042	0.1
0.663	0.0940866	0.387777	0.107604		7.059	0.1
0.665	0.0954666	0.397535	0.111984		7.077	0.1
0.666	0.0975912	0.406056	0.116188		7.095	0.1
0.668	0.0994357	0.414383	0.122011		7.113	0.1
0.67	0.100291	0.42296	0.126572		7.13	0.1
0.671	0.103067	0.432912	0.132231		7.148	0.1
0.673	0.106002	0.441619	0.137704		7.166	0.1
0.675	0.107576	0.450352	0.14283		7.183	0.1
0.676	0.109257	0.45867	0.149125		7.201	0.1
0.678	0.110629	0.468233	0.154381		7.219	0.1
0.68	0.113032	0.47769	0.160646		7.236	0.1
0.681	0.116079	0.487799	0.167872		7.254	0.1
0.683	0.118479	0.497435	0.175975		7.272	0.1
0.685	0.120886	0.507155	0.183157		7.289	0.1
0.686	0.122959	0.518444	0.190741		7.307	0.1
0.688	0.124749	0.529585	0.199507		7.325	0.1
0.69	0.12693	0.540057	0.207456		7.343	0.1
0.691	0.129538	0.550427	0.215428		7.36	0.1
0.693	0.131795	0.562978	0.223509		7.378	0.1
0.695	0.133701	0.575529	0.232131		7.396	0.1
0.696	0.13527	0.587264	0.241119		7.413	0.1
0.698	0.137723	0.598843	0.250411		7.431	0.1
0.7	0.141688	0.611499	0.26186		7.449	0.1
0.701	0.144779	0.623182	0.272895		7.466	0.1
0.703	0.148127	0.634638	0.283332		7.484	0.1
0.705	0.151118	0.647266	0.29432		7.502	0.1
0.706	0.15386	0.659766	0.30632		7.519	0.1
0.708	0.157296	0.672192	0.317577		7.537	0.1
0.71	0.161138	0.685569	0.329823		7.555	0.1
0.711	0.163747	0.698638	0.342502		7.573	0.1
0.713	0.166015	0.712025	0.355187		7.59	0.1
0.715	0.168117	0.725199	0.369934		7.608	0.1
0.716	0.171163	0.739982	0.385497		7.626	0.1
0.718	0.173858	0.753435	0.400801		7.643	0.1
0.72	0.176961	0.766819	0.416328		7.661	0.1
0.721	0.179987	0.781018	0.431958		7.679	0.1
0.723	0.184297	0.794355	0.448635		7.696	0.1
0.725	0.187732	0.807145	0.465858		7.714	0.1
0.726	0.190989	0.820039	0.483755		7.732	0.1
0.728	0.193523	0.83389	0.503203		7.75	0.1
0.729	0.19618	0.848005	0.522593		7.767	0.1
0.731	0.199417	0.862792	0.542994		7.785	0.1
0.733	0.202885	0.87833	0.563173		7.803	0.1
0.734	0.207398	0.893882	0.584127		7.82	0.1
0.736	0.210785	0.909665	0.605519		7.838	0.1
0.738	0.213662	0.924971	0.627923		7.856	0.1
0.739	0.217446	0.93933	0.650866		7.873	0.1
0.741	0.221294	0.95478	0.673718		7.891	0.1
0.743	0.225292	0.970834	0.697811		7.909	0.1
0.744	0.228989	0.987717	0.72223		7.926	0.1
0.746	0.232483	1.00343	0.747182		7.944	0.1
0.748	0.236619	1.01986	0.773339		7.962	0.1
0.749	0.240853	1.0359	0.800038		7.98	0.1
0.751	0.244191	1.05257	0.826584		7.997	0.1
0.753	0.248765	1.06848	0.855105		8.015	0.1
0.754	0.253318	1.08468	0.882845		8.033	0.1
0.756	0.258249	1.10153	0.913183		8.05	0.1
0.758	0.262502	1.11894	0.94369		8.068	0.1
0.759	0.266061	1.13512	0.975442		8.086	0.1
0.761	0.270097	1.15069	1.00744		8.103	0.1
0.763	0.274214	1.168	1.04003		8.121	0.1
0.764	0.279089	1.1857	1.07302		8.139	0.1
0.766	0.28402	1.20425	1.10504		8.156	0.1
0.768	0.288615	1.22139	1.1403		8.174	0.1
0.769	0.292502	1.23888	1.17488		8.192	0.1
0.771	0.296877	1.25613	1.21052		8.21	0.1
0.773	0.30137	1.27356	1.24716		8.227	0.1
0.774	0.305803	1.29133	1.28497		8.245	0.1
0.776	0.310179	1.30933	1.32379		8.263	0.1
0.778	0.314112	1.32659	1.36349		8.28	0.1
0.779	0.318172	1.34434	1.40435		8.298	0.1
0.781	0.32159	1.36187	1.44666		8.316	0.1
0.783	0.325968	1.38005	1.48864		8.333	0.1
0.784	0.331427	1.39742	1.53085		8.351	0.1
0.786	0.33513	1.41546	1.5743		8.369	0.1
0.788	0.337996	1.43383	1.61847		8.386	0.1
0.789	0.342196	1.45313	1.66418		8.404	0.1
0.791	0.347277	1.47224	1.71185		8.422	0.1
0.793	0.352116	1.49239	1.75833		8.44	0.1
0.794	0.356018	1.51222	1.80595		8.457	0.1
0.796	0.359731	1.5316	1.85459		8.475	0.1
0.798	0.363489	1.55172	1.90364		8.493	0.1
0.799	0.367273	1.57093	1.95408		8.51	0.1
0.801	0.370435	1.58969	2.00507		8.528	0.1
0.803	0.374915	1.60853	2.05731		8.546	0.1
0.804	0.37922	1.62872	2.11096		8.563	0.1
0.806	0.383529	1.6485	2.16501		8.581	0.1
0.808	0.388495	1.66835	2.21935		8.599	0.1
0.809	0.392504	1.68884	2.27383		8.617	0.1
0.811	0.396708	1.70827	2.32823		8.634	0.1
0.813	0.401203	1.72883	2.38507		8.652	0.1
0.814	0.406252	1.75009	2.4424		8.67	0.1
0.816	0.410654	1.77026	2.50029		8.687	0.1
0.818	0.414717	1.79052	2.55926		8.705	0.1
0.819	0.419344	1.81146	2.61685		8.723	0.1
0.821	0.423991	1.83208	2.67703		8.74	0.1
0.823	0.42837	1.85184	2.73868		8.758	0.1
0.824	0.433233	1.87141	2.80132		8.776	0.1
0.826	0.439211	1.89182	2.86464		8.793	0.1
0.828	0.443308	1.91337	2.92814		8.811	0.1
0.829	0.447717	1.93481	2.99225		8.829	0.1
0.831	0.451928	1.95542	3.05848		8.847	0.1
0.833	0.455776	1.97677	3.12723		8.864	0.1
0.834	0.459926	1.99823	3.19616		8.882	0.1
0.836	0.463824	2.02	3.26571		8.9	0.1
0.838	0.468464	2.04088	3.33569		8.917	0.1
0.839	0.471575	2.0621	3.40586		8.935	0.1
0.841	0.475392	2.08267	3.47709		8.953	0.1
0.843	0.479282	2.10389	3.54887		8.97	0.1
0.844	0.482804	2.12489	3.62162		8.988	0.1
0.846	0.48621	2.14634	3.69501		9.006	0.1
0.848	0.490207	2.16752	3.76868		9.023	0.1
0.849	0.494273	2.18976	3.84363		9.041	0.1
0.851	0.49844	2.21171	3.91906		9.059	0.1
0.853	0.502627	2.23463	3.99729		9.077	0.1
0.854	0.506655	2.25642	4.07449		9.094	0.1
0.856	0.511327	2.27832	4.15279		9.112	0.1
0.857	0.515523	2.30018	4.23207		9.13	0.1
0.859	0.519754	2.32304	4.31254		9.147	0.1
0.861	0.523681	2.34523	4.39342		9.165	0.1
0.862	0.52695	2.36756	4.47517		9.183	0.1
0.864	0.531151	2.38924	4.55648		9.2	0.1
0.866	0.536475	2.41044	4.63918		9.218	0.1
0.867	0.54035	2.43315	4.72223		9.236	0.1
0.869	0.544297	2.45554	4.80643		9.253	0.1
0.871	0.548883	2.47779	4.89189		9.271	0.1
0.872	0.553944	2.50014	4.97503		9.289	0.1
0.874	0.558312	2.52235	5.06033		9.307	0.1
0.876	0.562993	2.54419	5.14826		9.324	0.1
0.877	0.567444	2.56693	5.23617		9.342	0.1
0.879	0.572266	2.5904	5.32399		9.36	0.1
0.881	0.575968	2.61259	5.41205		9.377	0.1
0.882	0.579833	2.63475	5.50082		9.395	0.1
0.884	0.584154	2.65708	5.58988		9.413	0.1
0.886	0.588395	2.68013	5.68081		9.43	0.1
0.887	0.592229	2.7032	5.77298		9.448	0.1
0.889	0.595658	2.72532	5.86477		9.466	0.1
0.891	0.59982	2.7484	5.95728		9.483	0.1
0.892	0.603589	2.77169	6.05037		9.501	0.1
0.894	0.607938	2.79488	6.1446		9.519	0.1
0.896	0.612173	2.81778	6.23881		9.537	0.1
0.897	0.615854	2.84056	6.33461		9.554	0.1
0.899	0.620154	2.86368	6.43136		9.572	0.1
0.901	0.624399	2.88691	6.52837		9.59	0.1
0.902	0.628205	2.90944	6.62542		9.607	0.1
0.904	0.630812	2.93261	6.72243		9.625	0.1
0.906	0.634518	2.956	6.81991		9.643	0.1
0.907	0.638585	2.9793	6.91902		9.66	0.1
0.909	0.642159	3.00181	7.01914		9.678	0.1
0.911	0.645999	3.0258	7.12005		9.696	0.1
0.912	0.650386	3.05088	7.22183		9.714	0.1
0.914	0.655065	3.07474	7.32295		9.731	0.1
0.916	0.659362	3.09858	7.42326		9.749	0.1
0.917	0.664415	3.12182	7.52446		9.767	0.1
0.919	0.668551	3.1456	7.62518		9.784	0.1
0.921	0.671998	3.16994	7.72739		9.802	0.1
0.922	0.676155	3.1947	7.82987		9.82	0.1
0.924	0.680904	3.21884	7.9326		9.837	0.1
0.926	0.684909	3.24317	8.03267		9.855	0.1
0.927	0.688875	3.26651	8.13542		9.873	0.1
0.929	0.69298	3.29088	8.23959		9.89	0.1
0.931	0.696963	3.31516	8.34475		9.908	0.1
0.932	0.700918	3.3387	8.45068		9.926	0.1
0.934	0.704574	3.36266	8.55635		9.944	0.1
0.936	0.708794	3.38657	8.66128		9.961	0.1
0.937	0.712461	3.41122	8.76743		9.979	0.1
0.939	0.71572	3.43531	8.87558		9.997	0.1
0.941	0.719475	3.45966	8.98512		10.014	0.1
0.942	0.723721	3.48485	9.09408		10.032	0.10005
0.944	0.728143	3.51126	9.20276		10.05	0.100342
0.946	0.732698	3.5348	9.31036		10.067	0.100679
0.947	0.737412	3.5585	9.41876		10.085	0.101015
0.949	0.740868	3.58208	9.52773		10.103	0.101351
0.951	0.743737	3.60609	9.63647		10.12	0.101686
0.952	0.747644	3.63081	9.74516		10.138	0.102023
0.954	0.751993	3.65472	9.85391		10.156	0.102359
0.956	0.756265	3.67892	9.96294		10.174	0.102695
0.957	0.760257	3.70394	10.0718		10.191	0.103032
0.959	0.764173	3.72853	10.1816		10.209	0.103368
0.961	0.768933	3.75364	10.2925		10.227	0.103704
0.962	0.773048	3.77786	10.4031		10.244	0.10404
0.964	0.776489	3.80384	10.5143		10.262	0.104377
0.966	0.780216	3.82912	10.6262		10.28	0.104713
0.967	0.784637	3.85306	10.7384		10.297	0.105049
0.969	0.788848	3.87788	10.8496		10.315	0.105385
0.971	0.792393	3.90226	10.9602		10.333	0.105721
0.972	0.795599	3.92668	11.0719		10.35	0.106057
0.974	0.79943	3.95138	11.1853		10.368	0.106394
0.976	0.803177	3.97591	11.299		10.386	0.106729
0.977	0.807382	4.00076	11.4127		10.404	0.107066
0.979	0.811777	4.02494	11.5231		10.421	0.107402
0.981	0.816108	4.0491	11.6335		10.439	0.107737
0.982	0.820437	4.07444	11.7456		10.457	0.108075
0.984	0.824319	4.09902	11.8585		10.474	0.10841
0.986	0.828375	4.12325	11.9711		10.492	0.108746
0.987	0.833139	4.14704	12.084		10.51	0.109083
0.989	0.837648	4.17078	12.1969		10.527	0.109419
0.99	0.840898	4.19441	12.3081		10.545	0.109755
0.992	0.844042	4.21898	12.4204		10.563	0.110092
0.994	0.847245	4.24446	12.534		10.581	0.110428
0.995	0.851037	4.26776	12.647		10.598	0.110763
0.997	0.855499	4.29099	12.7595		10.616	0.1111
0.999	0.859409	4.31596	12.8717		10.634	0.111436
1	0.862657	4.3418	12.984		10.651	0.111771
1.002	0.866431	4.36677	13.0977		10.669	0.112109
1.004	0.870842	4.38991	13.2112		10.687	0.112445
1.005	0.874829	4.41464	13.3244		10.704	0.11278
1.007	0.878706	4.44007	13.4371		10.722	0.113117
1.009	0.882637	4.46507	13.5496		10.74	0.113453
1.01	0.88695	4.48914	13.6622		10.757	0.11379
1.012	0.890734	4.51263	13.7755		10.775	0.114126
1.014	0.894013	4.53665	13.8887		10.793	0.114462
1.015	0.898054	4.56127	14.0015		10.811	0.114798
1.017	0.902604	4.58633	14.1142		10.828	0.115134
1.019	0.907775	4.60998	14.2275		10.846	0.115471
1.02	0.911936	4.63386	14.3408		10.864	0.115806
1.022	0.915529	4.65781	14.4524		10.881	0.116143
1.024	0.919133	4.68212	14.5626		10.899	0.116479
1.025	0.921911	4.70626	14.6732		10.917	0.116814
1.027	0.925374	4.73038	14.7839		10.934	0.117151
1.029	0.929967	4.75514	14.8955		10.952	0.117488
1.03	0.934312	4.7791	15.0074		10.97	0.117824
1.032	0.938601	4.80156	15.1172		10.987	0.11816
1.034	0.942073	4.82472	15.2266		11.005	0.118496
1.035	0.945626	4.84865	15.3379		11.023	0.118832
1.037	0.949999	4.8727	15.4494		11.041	0.119169
1.039	0.953945	4.896	15.5601		11.058	0.119505
1.04	0.957453	4.91924	15.6701		11.076	0.11984
1.042	0.961571	4.9431	15.779		11.094	0.120176
1.044	0.965443	4.96627	15.8878		11.111	0.120513
1.045	0.96921	4.9913	15.9993		11.129	0.120849
1.047	0.972954	5.01409	16.1122		11.147	0.121185
1.049	0.977431	5.03624	16.2235		11.164	0.121522
1.05	0.981539	5.05883	16.3335		11.182	0.121858
1.052	0.984729	5.08254	16.443		11.2	0.122194
1.054	0.987718	5.10549	16.5524		11.217	0.12253
1.055	0.99081	5.12903	16.6611		11.235	0.122867
1.057	0.99434	5.15294	16.7688		11.253	0.123203
1.059	0.997996	5.17675	16.8756		11.271	0.123539
1.06	1.00214	5.20035	16.9818		11.288	0.123875
1.062	1.00639	5.22425	17.0885		11.306	0.12421
1.064	1.01029	5.24916	17.195		11.324	0.124547
1.065	1.01368	5.27318	17.3005		11.341	0.124883
1.067	1.01718	5.2951	17.406		11.359	0.125219
1.069	1.02106	5.31694	17.5119		11.377	0.125556
1.07	1.02552	5.34011	17.6185		11.394	0.125892
1.072	1.02926	5.36407	17.7253		11.412	0.126228
1.074	1.03253	5.38702	17.8327		11.43	0.126565
1.075	1.03521	5.40979	17.9388		11.447	0.126901
1.077	1.03954	5.43219	18.0429		11.465	0.127237
1.079	1.04417	5.45576	18.1472		11.483	0.127573
1.08	1.04771	5.47945	18.2519		11.501	0.127909
1.082	1.05144	5.50252	18.3558		11.518	0.128244
1.084	1.05494	5.52428	18.4595		11.536	0.128582
1.085	1.05839	5.54676	18.5617		11.554	0.128918
1.087	1.06159	5.57048	18.6626		11.571	0.129253
1.089	1.0648	5.59371	18.7643		11.589	0.12959
1.09	1.06867	5.61646	18.8676		11.607	0.129926
1.092	1.07249	5.63962	18.9704		11.624	0.130263
1.094	1.07603	5.66294	19.0717		11.642	0.130599
1.095	1.07909	5.68617	19.1722		11.66	0.130935
1.097	1.08139	5.70859	19.272		11.678	0.131271
1.099	1.08493	5.73234	19.3717		11.695	0.131607
1.1	1.08827	5.75476	19.4728		11.713	0.131943
1.102	1.09212	5.77764	19.5736		11.731	0.132279
1.104	1.09623	5.8005	19.6724		11.748	0.132616
1.105	1.10046	5.82341	19.7701		11.766	0.132952
1.107	1.10378	5.84609	19.8677		11.784	0.133287
1.109	1.10765	5.86822	19.9655		11.801	0.133624
1.11	1.11115	5.89168	20.0641		11.819	0.13396
1.112	1.11476	5.91399	20.1621		11.837	0.134297
1.114	1.11832	5.93595	20.2587		11.854	0.134633
1.115	1.12207	5.95973	20.3545		11.872	0.134969
1.117	1.12539	5.98323	20.4497		11.89	0.135305
1.118	1.12855	6.00599	20.5451		11.908	0.135641
1.12	1.13196	6.02773	20.6404		11.925	0.135977
1.122	1.13553	6.05096	20.7354		11.943	0.136313
1.123	1.13935	6.07278	20.8305		11.961	0.136649
1.125	1.14225	6.09499	20.9261		11.978	0.136986
1.127	1.14502	6.11629	21.0211		11.996	0.137322
1.128	1.14876	6.13701	21.1142		12.014	0.137658
1.13	1.15226	6.15796	21.2042		12.031	0.137995
1.132	1.15632	6.17912	21.2939		12.049	0.138331
1.133	1.15957	6.20042	21.3853		12.067	0.138667
1.135	1.16265	6.22339	21.4764		12.084	0.139003
1.137	1.16559	6.24568	21.5662		12.102	0.139339
1.138	1.16899	6.26763	21.6558		12.12	0.139674
1.14	1.17187	6.29003	21.7445		12.138	0.140012
1.142	1.1745	6.31155	21.8328		12.155	0.140348
1.143	1.17714	6.33259	21.9225		12.173	0.140683
1.145	1.1804	6.35396	22.0119		12.191	0.14102
1.147	1.18415	6.37489	22.1008		12.208	0.141356
1.148	1.18752	6.39701	22.1892		12.226	0.141693
1.15	1.19111	6.41976	22.2768		12.244	0.142029
1.152	1.19428	6.44151	22.3646		12.261	0.142365
1.153	1.19826	6.46344	22.4533		12.279	0.1427
1.155	1.20117	6.48491	22.5418		12.297	0.143037
1.157	1.2039	6.50697	22.6286		12.314	0.143374
1.158	1.20712	6.52815	22.7141		12.332	0.143709
1.16	1.20975	6.54857	22.7984		12.35	0.144046
1.162	1.21319	6.56999	22.8821		12.368	0.144382
1.163	1.216	6.59061	22.9659		12.385	0.144718
1.165	1.21933	6.61123	23.0499		12.403	0.145054
1.167	1.22225	6.63164	23.1323		12.421	0.145391
1.168	1.2248	6.65323	23.2139		12.438	0.145727
1.17	1.22727	6.67348	23.2949		12.456	0.146063
1.172	1.2308	6.69352	23.3745		12.474	0.146399
1.173	1.23421	6.71351	23.4546		12.491	0.146735
1.175	1.2371	6.73412	23.535		12.509	0.147071
1.177	1.23901	6.75565	23.6147		12.527	0.147408
1.178	1.2411	6.77562	23.6945		12.545	0.147743
1.18	1.24282	6.79647	23.7752		12.562	0.14808
1.182	1.24542	6.81721	23.8551		12.58	0.148416
1.183	1.24802	6.83751	23.9326		12.598	0.148752
1.185	1.25058	6.85827	24.0083		12.615	0.149089
1.187	1.25157	6.87803	24.0852		12.633	0.149425
1.188	1.25302	6.89826	24.1622		12.651	0.149761
1.19	1.2547	6.91734	24.2392		12.668	0.150096
1.192	1.25634	6.93738	24.3151		12.686	0.150433
1.193	1.25738	6.95767	24.3885		12.704	0.150769
1.195	1.25893	6.97873	24.4605		12.721	0.151105
1.197	1.26062	6.99904	24.5352		12.739	0.151442
1.198	1.2627	7.01824	24.6092		12.757	0.151778
1.2	1.26515	7.03841	24.683		12.775	0.152114
1.202	1.26775	7.05817	24.7558		12.792	0.15245
1.203	1.2705	7.0776	24.8274		12.81	0.152787
1.205	1.27244	7.09692	24.8995		12.828	0.153122
1.207	1.27462	7.11686	24.9717		12.845	0.153458
1.208	1.27699	7.13555	25.0434		12.863	0.153795
1.21	1.27982	7.15533	25.1135		12.881	0.15413
1.212	1.28256	7.17578	25.182		12.898	0.154467
1.213	1.28412	7.19486	25.2497		12.916	0.154804
1.215	1.28693	7.21479	25.3187		12.934	0.15514
1.217	1.28872	7.23351	25.388		12.951	0.155476
1.218	1.291	7.25211	25.4569		12.969	0.155812
1.22	1.29344	7.27095	25.5261		12.987	0.156148
1.222	1.29572	7.28893	25.5939		13.005	0.156484
1.223	1.29817	7.30776	25.6602		13.022	0.156821
1.225	1.29975	7.32662	25.7256		13.04	0.157156
1.227	1.30147	7.34597	25.7908		13.058	0.157492
1.228	1.30301	7.36588	25.8555		13.075	0.157829
1.23	1.30475	7.38466	25.9191		13.093	0.158165
1.232	1.30689	7.40258	25.9839		13.111	0.158501
1.233	1.30854	7.42013	26.0487		13.128	0.158838
1.235	1.3099	7.43859	26.1115		13.146	0.159174
1.237	1.31082	7.45686	26.1721		13.164	0.15951
1.238	1.3124	7.4754	26.2318		13.181	0.159846
1.24	1.31337	7.494	26.2922		13.199	0.160183
1.242	1.31598	7.51316	26.3518		13.217	0.160517
1.243	1.31758	7.53269	26.4113		13.235	0.160855
1.245	1.31965	7.54994	26.4709		13.252	0.161191
1.247	1.3217	7.56878	26.5292		13.27	0.161526
1.248	1.32327	7.58715	26.5856		13.288	0.161863
1.25	1.3244	7.60435	26.6446		13.305	0.1622
1.251	1.32557	7.62209	26.703		13.323	0.162536
1.253	1.32733	7.63901	26.761		13.341	0.162872
1.255	1.32915	7.65709	26.8181		13.358	0.163208
1.256	1.33083	7.67507	26.8748		13.376	0.163544
1.258	1.3329	7.69375	26.93		13.394	0.16388
1.26	1.33452	7.7123	26.9864		13.412	0.164217
1.261	1.33544	7.72964	27.0426		13.429	0.164552
1.263	1.33632	7.74734	27.0979		13.447	0.164889
1.265	1.33885	7.76551	27.1518		13.465	0.165225
1.266	1.34077	7.78358	27.2049		13.482	0.165561
1.268	1.34336	7.8014	27.2579		13.5	0.165898
1.27	1.34583	7.81843	27.31		13.518	0.166234
1.271	1.34698	7.83587	27.3615		13.535	0.16657
1.273	1.34867	7.85416	27.4122		13.553	0.166905
1.275	1.35059	7.87123	27.4625		13.571	0.167243
1.276	1.35223	7.88797	27.5128		13.588	0.167578
1.278	1.35319	7.90463	27.5627		13.606	0.167914
1.28	1.35369	7.92183	27.6114		13.624	0.168251
1.281	1.35384	7.93936	27.6597		13.642	0.168587
1.283	1.3554	7.95539	27.7067		13.659	0.168923
1.285	1.35658	7.97138	27.7535		13.677	0.169259
1.286	1.3569	7.98818	27.8013		13.695	0.169596
1.288	1.35791	8.00515	27.848		13.712	0.169931
1.29	1.35841	8.02254	27.8935		13.73	0.170267
1.291	1.35883	8.03875	27.9384		13.748	0.170604
1.293	1.35896	8.05575	27.9824		13.765	0.170939
1.295	1.3598	8.07225	28.027		13.783	0.171277
1.296	1.36	8.08767	28.0721		13.801	0.171613
1.298	1.36099	8.10397	28.1152		13.818	0.171949
1.3	1.36198	8.12075	28.1563		13.836	0.172285
1.301	1.3625	8.13758	28.1967		13.854	0.172621
1.303	1.36288	8.15331	28.2375		13.872	0.172957
1.305	1.36363	8.16912	28.2783		13.889	0.173293
1.306	1.36442	8.1854	28.3192		13.907	0.17363
1.308	1.36553	8.20236	28.3593		13.925	0.173965
1.31	1.36603	8.2181	28.3984		13.942	0.174301
1.311	1.36694	8.23325	28.4372		13.96	0.174638
1.313	1.36797	8.24979	28.4766		13.978	0.174975
1.315	1.36947	8.26611	28.5151		13.995	0.175311
1.316	1.37078	8.28177	28.5527		14.013	0.175647
1.318	1.37178	8.29735	28.5894		14.031	0.175983
1.32	1.37185	8.31372	28.6258		14.048	0.176318
1.321	1.37231	8.33025	28.6608		14.066	0.176655
1.323	1.37179	8.3463	28.6968		14.084	0.176992
1.325	1.37139	8.3615	28.7335		14.102	0.177327
1.326	1.3718	8.37674	28.7685		14.119	0.177664
1.328	1.37237	8.39186	28.8028		14.137	0.178
1.33	1.37258	8.40644	28.8369		14.155	0.178336
1.331	1.37281	8.42115	28.871		14.172	0.178672
1.333	1.37318	8.43609	28.9042		14.19	0.179009
1.335	1.37353	8.45106	28.9372		14.208	0.179344
1.336	1.37459	8.46619	28.9683		14.225	0.17968
1.338	1.37539	8.481	29.0005		14.243	0.180017
1.34	1.37623	8.49568	29.0324		14.261	0.180353
1.341	1.3772	8.50952	29.0633		14.278	0.18069
1.343	1.37791	8.52345	29.0936		14.296	0.181026
1.345	1.37949	8.53766	29.1225		14.314	0.181362
1.346	1.37921	8.55278	29.1496		14.332	0.181697
1.348	1.3788	8.56752	29.1775		14.349	0.182034
1.35	1.38024	8.58099	29.2054		14.367	0.182371
1.351	1.38144	8.59553	29.2338		14.385	0.182705
1.353	1.38236	8.61053	29.2615		14.402	0.183043
1.355	1.38312	8.62481	29.2884		14.42	0.183379
1.356	1.38408	8.6402	29.3151		14.438	0.183715
1.358	1.38486	8.65417	29.3409		14.455	0.184051
1.36	1.38643	8.66785	29.366		14.473	0.184388
1.361	1.38699	8.68063	29.3907		14.491	0.184723
1.363	1.3873	8.69384	29.4161		14.509	0.185059
1.365	1.38808	8.70757	29.4406		14.526	0.185396
1.366	1.38861	8.72097	29.4653		14.544	0.185732
1.368	1.38948	8.73481	29.4912		14.562	0.186068
1.37	1.39033	8.74869	29.5159		14.579	0.186405
1.371	1.39052	8.76306	29.5389		14.597	0.18674
1.373	1.39059	8.77652	29.5607		14.615	0.187077
1.375	1.39161	8.78971	29.5823		14.632	0.187413
1.376	1.39124	8.80144	29.6033		14.65	0.187749
1.378	1.39202	8.8149	29.6242		14.668	0.188084
1.379	1.39207	8.82783	29.6447		14.685	0.188422
1.381	1.39216	8.83983	29.6652		14.703	0.188758
1.383	1.39208	8.85211	29.6859		14.721	0.189093
1.384	1.39298	8.86644	29.7052		14.739	0.18943
1.386	1.39322	8.87988	29.7238		14.756	0.189767
1.388	1.39257	8.89212	29.7417		14.774	0.190103
1.389	1.39223	8.90388	29.7585		14.792	0.190439
1.391	1.39272	8.91612	29.7756		14.809	0.190775
1.393	1.39339	8.92842	29.7938		14.827	0.19111
1.394	1.39386	8.94087	29.8108		14.845	0.191447
1.396	1.3942	8.95368	29.8273		14.862	0.191784
1.398	1.39435	8.96604	29.8427		14.88	0.19212
1.399	1.39456	8.9786	29.857		14.898	0.192456
1.401	1.39617	8.99141	29.8716		14.915	0.192792
1.403	1.39702	9.00322	29.8861		14.933	0.193128
1.404	1.39762	9.0156	29.9005		14.951	0.193463
1.406	1.39812	9.02756	29.9138		14.969	0.193801
1.408	1.39873	9.03929	29.9257		14.986	0.194137
1.409	1.39899	9.05159	29.9388		15.004	0.194472
1.411	1.39914	9.0636	29.9524		15.022	0.194809
1.413	1.39933	9.0754	29.964		15.039	0.195145
1.414	1.39882	9.0863	29.974		15.057	0.195482
1.416	1.39846	9.09752	29.984		15.075	0.195818
1.418	1.39846	9.1086	29.9932		15.092	0.196154
1.419	1.39823	9.11981	30.0049		15.11	0.196489
1.421	1.3971	9.13081	30.0151		15.128	0.196826
1.423	1.39564	9.14151	30.0229		15.145	0.197162
1.424	1.39643	9.1525	30.0321		15.163	0.197498
1.426	1.39762	9.1642	30.0401		15.181	0.197835
1.428	1.39762	9.17551	30.0476		15.199	0.198171
1.429	1.3975	9.18694	30.0559		15.216	0.198507
1.431	1.39702	9.19811	30.0643		15.234	0.198843
1.433	1.39655	9.209	30.0722		15.252	0.199179
1.434	1.39732	9.22048	30.0791		15.269	0.199515
1.436	1.39706	9.2311	30.0845		15.287	0.199851
1.438	1.39658	9.24099	30.0897		15.305	0.200188
1.439	1.39603	9.25107	30.0946		15.322	0.200524
1.441	1.39574	9.26114	30.0996		15.34	0.20086
1.443	1.39597	9.27239	30.1037		15.358	0.201197
1.444	1.39576	9.28359	30.1078		15.376	0.201533
1.446	1.39516	9.29393	30.1105		15.393	0.201868
1.448	1.39557	9.30444	30.1132		15.411	0.202205
1.449	1.39652	9.31444	30.1157		15.429	0.202541
1.451	1.39675	9.32422	30.1167		15.446	0.202877
1.453	1.39637	9.33311	30.1171		15.464	0.203214
1.454	1.39623	9.34269	30.1175		15.482	0.20355
1.456	1.39562	9.35204	30.1186		15.499	0.203886
1.458	1.39575	9.36258	30.1193		15.517	0.204222
1.459	1.39574	9.37209	30.1201		15.535	0.204558
1.461	1.39559	9.3815	30.1202		15.552	0.204895
1.463	1.39478	9.39072	30.12		15.57	0.20523
1.464	1.39427	9.39954	30.1189		15.588	0.205567
1.466	1.39444	9.40934	30.117		15.606	0.205903
1.468	1.39413	9.41721	30.1142		15.623	0.206239
1.469	1.39315	9.42669	30.1107		15.641	0.206575
1.471	1.39221	9.43626	30.1082		15.659	0.206911
1.473	1.39066	9.44551	30.1055		15.676	0.207247
1.474	1.39044	9.45446	30.1025		15.694	0.207584
1.476	1.39067	9.46293	30.0989		15.712	0.20792
1.478	1.39015	9.47158	30.0944		15.729	0.208256
1.479	1.38895	9.48054	30.0893		15.747	0.208592
1.481	1.38847	9.49026	30.0841		15.765	0.208929
1.483	1.38823	9.49881	30.0785		15.782	0.209265
1.484	1.3872	9.50705	30.0728		15.8	0.2096
1.486	1.3863	9.51543	30.0669		15.818	0.209937
1.488	1.38564	9.52401	30.0606		15.836	0.210273
1.489	1.38548	9.5324	30.0538		15.853	0.210609
1.491	1.38487	9.54076	30.0459		15.871	0.210946
1.493	1.38464	9.54821	30.0382		15.889	0.211282
1.494	1.38486	9.55561	30.0306		15.906	0.211618
1.496	1.38455	9.56317	30.0221		15.924	0.211954
1.498	1.38391	9.5706	30.0134		15.942	0.212291
1.499	1.38401	9.57842	30.0055		15.959	0.212626
1.501	1.38377	9.58575	29.9967		15.977	0.212962
1.503	1.38211	9.59215	29.9861		15.995	0.213299
1.504	1.38035	9.6	29.9756		16.012	0.213635
1.506	1.37941	9.60784	29.9651		16.03	0.213972
1.508	1.37815	9.61527	29.9539		16.048	0.214308
1.509	1.37728	9.62272	29.9427		16.066	0.214644
1.511	1.37655	9.62903	29.9317		16.083	0.214979
1.512	1.37456	9.63511	29.9198		16.101	0.215316
1.514	1.37401	9.64176	29.9068		16.119	0.215652
1.516	1.3732	9.64901	29.8939		16.136	0.215987
1.517	1.37311	9.65694	29.8805		16.154	0.216325
1.519	1.3727	9.66314	29.8667		16.172	0.216661
1.521	1.37186	9.67043	29.8532		16.189	0.216997
1.522	1.37098	9.67678	29.8396		16.207	0.217333
1.524	1.371	9.68397	29.8253		16.225	0.217669
1.526	1.37086	9.69022	29.8111		16.242	0.218005
1.527	1.37001	9.69751	29.7969		16.26	0.218341
1.529	1.36888	9.70452	29.7815		16.278	0.218678
1.531	1.36774	9.71116	29.7661		16.296	0.219014
1.532	1.36704	9.71727	29.7503		16.313	0.21935
1.534	1.36624	9.72315	29.7337		16.331	0.219687
1.536	1.36507	9.72959	29.7169		16.349	0.220023
1.537	1.36454	9.73482	29.7004		16.366	0.220358
1.539	1.36458	9.73996	29.6832		16.384	0.220695
1.541	1.3636	9.74537	29.6645		16.402	0.221031
1.542	1.36257	9.7516	29.6454		16.419	0.221367
1.544	1.36245	9.75808	29.627		16.437	0.221704
1.546	1.36271	9.76408	29.6081		16.455	0.22204
1.547	1.36272	9.76944	29.5897		16.473	0.222376
1.549	1.36176	9.77433	29.5708		16.49	0.222711
1.551	1.36068	9.78013	29.5511		16.508	0.223048
1.552	1.35949	9.78649	29.5319		16.526	0.223383
1.554	1.35773	9.79326	29.5117		16.543	0.22372
1.556	1.35733	9.79855	29.492		16.561	0.224057
1.557	1.35704	9.80428	29.4719		16.579	0.224393
1.559	1.35597	9.80944	29.4503		16.596	0.224729
1.561	1.35435	9.81555	29.429		16.614	0.225065
1.562	1.3533	9.82029	29.4082		16.632	0.225402
1.564	1.3523	9.82585	29.3866		16.649	0.225737
1.566	1.35204	9.83112	29.3639		16.667	0.226074
1.567	1.35198	9.83553	29.3412		16.685	0.22641
1.569	1.35175	9.84145	29.3184		16.703	0.226746
1.571	1.35202	9.84635	29.2954		16.72	0.227083
1.572	1.35019	9.85071	29.2714		16.738	0.227419
1.574	1.34896	9.8553	29.2473		16.756	0.227754
1.576	1.34859	9.86031	29.2224		16.773	0.22809
1.577	1.34787	9.86494	29.1971		16.791	0.228427
1.579	1.34728	9.87001	29.1722		16.809	0.228763
1.581	1.34662	9.87492	29.1468		16.826	0.2291
1.582	1.34596	9.87814	29.1204		16.844	0.229436
1.584	1.34472	9.88252	29.0943		16.862	0.229772
1.586	1.34359	9.88573	29.0682		16.879	0.230107
1.587	1.34293	9.88995	29.0418		16.897	0.230444
1.589	1.34218	9.89302	29.0156		16.915	0.23078
1.591	1.3413	9.89718	28.9891		16.933	0.231117
1.592	1.33996	9.90015	28.9617		16.95	0.231453
1.594	1.33911	9.90334	28.9337		16.968	0.231789
1.596	1.33729	9.90748	28.906		16.986	0.232125
1.597	1.33617	9.91082	28.8774		17.003	0.23246
1.599	1.3347	9.91387	28.8483		17.021	0.232797
1.601	1.33338	9.91862	28.8198		17.039	0.233133
1.602	1.33166	9.92306	28.7914		17.056	0.233469
1.604	1.32991	9.92647	28.7624		17.074	0.233806
1.606	1.32873	9.92999	28.733		17.092	0.234142
1.607	1.32801	9.93268	28.7034		17.109	0.234478
1.609	1.32743	9.93615	28.6731		17.127	0.234814
1.611	1.32647	9.93878	28.642		17.145	0.235151
1.612	1.32526	9.94037	28.6121		17.163	0.235486
1.614	1.32444	9.94243	28.5811		17.18	0.235823
1.616	1.3239	9.94574	28.5499		17.198	0.23616
1.617	1.32259	9.94842	28.5188		17.216	0.236496
1.619	1.32085	9.95037	28.4877		17.233	0.236832
1.621	1.3199	9.95266	28.4562		17.251	0.237168
1.622	1.31846	9.95456	28.4254		17.269	0.237504
1.624	1.31598	9.95744	28.3945		17.286	0.237839
1.626	1.31414	9.95866	28.3628		17.304	0.238176
1.627	1.31336	9.96007	28.3304		17.322	0.238512
1.629	1.31324	9.96148	28.2972		17.34	0.238849
1.631	1.31184	9.96398	28.2634		17.357	0.239185
1.632	1.31014	9.96583	28.2298		17.375	0.239521
1.634	1.30848	9.96735	28.1966		17.393	0.239857
1.636	1.3069	9.96961	28.1629		17.41	0.240193
1.637	1.30598	9.97112	28.1292		17.428	0.24053
1.639	1.30543	9.97298	28.0946		17.446	0.240866
1.64	1.30552	9.9752	28.0594		17.463	0.241202
1.642	1.3048	9.97614	28.0249		17.481	0.241538
1.644	1.30368	9.97744	27.9894		17.499	0.241874
1.645	1.30206	9.97789	27.9527		17.516	0.24221
1.647	1.30071	9.97837	27.9165		17.534	0.242547
1.649	1.29786	9.97887	27.881		17.552	0.242883
1.65	1.296	9.98071	27.846		17.57	0.243219
1.652	1.29504	9.98147	27.8111		17.587	0.243555
1.654	1.29365	9.983	27.7753		17.605	0.243892
1.655	1.29218	9.98358	27.739		17.623	0.244227
1.657	1.29063	9.98389	27.703		17.64	0.244563
1.659	1.28962	9.98396	27.6669		17.658	0.2449
1.66	1.28866	9.98477	27.6296		17.676	0.245236
1.662	1.28796	9.98533	27.5921		17.693	0.245572
1.664	1.28715	9.98463	27.5552		17.711	0.245909
1.665	1.28488	9.98525	27.5179		17.729	0.246245
1.667	1.28372	9.98598	27.4811		17.746	0.24658
1.669	1.28251	9.9858	27.4438		17.764	0.246917
1.67	1.28155	9.98602	27.4056		17.782	0.247253
1.672	1.27989	9.98616	27.367		17.8	0.24759
1.674	1.2784	9.98663	27.3283		17.817	0.247926
1.675	1.27681	9.98715	27.2903		17.835	0.248262
1.677	1.27514	9.98663	27.2521		17.853	0.248598
1.679	1.27392	9.98698	27.2126		17.87	0.248933
1.68	1.27299	9.98808	27.1728		17.888	0.24927
1.682	1.27112	9.98764	27.1331		17.906	0.249607
1.684	1.26934	9.987	27.0922		17.923	0.249943
1.685	1.26801	9.98659	27.0511		17.941	0.250279
1.687	1.26639	9.98656	27.0109		17.959	0.250615
1.689	1.2651	9.98584	26.9703		17.976	0.250951
1.69	1.26428	9.9848	26.9292		17.994	0.251287
1.692	1.26275	9.98447	26.8883		18.012	0.251623
1.694	1.25997	9.98382	26.8478		18.03	0.25196
1.695	1.25776	9.98292	26.806		18.047	0.252296
1.697	1.2577	9.98213	26.7646		18.065	0.252632
1.699	1.25629	9.9811	26.7232		18.083	0.252968
1.7	1.25508	9.9791	26.6813		18.1	0.253303
1.702	1.25393	9.97858	26.639		18.118	0.253641
1.704	1.25287	9.97743	26.5964		18.136	0.253976
1.705	1.25174	9.97634	26.5542		18.153	0.254313
1.707	1.25027	9.97445	26.5115		18.171	0.254649
1.709	1.24897	9.97314	26.4687		18.189	0.254985
1.71	1.24839	9.97149	26.426		18.206	0.255321
1.712	1.24718	9.97041	26.383		18.224	0.255657
1.714	1.24569	9.96923	26.3404		18.242	0.255994
1.715	1.24481	9.96699	26.2972		18.26	0.25633
1.717	1.24363	9.96611	26.2534		18.277	0.256666
1.719	1.24188	9.96557	26.21		18.295	0.257002
1.72	1.24038	9.9644	26.1667		18.313	0.257339
1.722	1.23935	9.96228	26.1232		18.33	0.257674
1.724	1.23764	9.96233	26.0798		18.348	0.258011
1.725	1.23637	9.96233	26.0365		18.366	0.258347
1.727	1.23583	9.96133	25.9932		18.383	0.258683
1.729	1.23503	9.9597	25.9504		18.401	0.25902
1.73	1.23412	9.95848	25.9068		18.419	0.259356
1.732	1.23303	9.95767	25.8621		18.437	0.259692
1.734	1.23209	9.95556	25.8166		18.454	0.260027
1.735	1.2311	9.9538	25.7708		18.472	0.260364
1.737	1.2292	9.952	25.7256		18.49	0.260701
1.739	1.22713	9.94938	25.6809		18.507	0.261037
1.74	1.22517	9.947	25.6359		18.525	0.261373
1.742	1.22331	9.94506	25.5902		18.543	0.261709
1.744	1.22244	9.94208	25.545		18.56	0.262045
1.745	1.2208	9.94007	25.499		18.578	0.262381
1.747	1.21869	9.93817	25.4525		18.596	0.262718
1.749	1.21804	9.93578	25.4066		18.613	0.263054
1.75	1.21788	9.93414	25.36		18.631	0.26339
1.752	1.21676	9.93202	25.3132		18.649	0.263726
1.754	1.21522	9.92921	25.2669		18.667	0.264062
1.755	1.21412	9.92672	25.2206		18.684	0.264397
1.757	1.21303	9.92432	25.1743		18.702	0.264735
1.759	1.21194	9.92134	25.1283		18.72	0.265071
1.76	1.21117	9.91801	25.0819		18.737	0.265407
1.762	1.21023	9.91646	25.0347		18.755	0.265743
1.764	1.20852	9.91384	24.9883		18.773	0.266079
1.765	1.20648	9.91081	24.9422		18.79	0.266415
1.767	1.20502	9.90832	24.8957		18.808	0.266751
1.769	1.20363	9.90678	24.8495		18.826	0.267088
1.77	1.20283	9.90478	24.8028		18.843	0.267424
1.772	1.20232	9.90181	24.7555		18.861	0.26776
1.773	1.20154	9.89854	24.7085		18.879	0.268096
1.775	1.20003	9.89655	24.6613		18.897	0.268433
1.777	1.19928	9.89422	24.6137		18.914	0.268768
1.778	1.19798	9.89119	24.5664		18.932	0.269105
1.78	1.19705	9.88849	24.5189		18.95	0.269441
1.782	1.19552	9.88712	24.4715		18.967	0.269778
1.783	1.19321	9.88484	24.4243		18.985	0.270114
1.785	1.19186	9.88144	24.3769		19.003	0.27045
1.787	1.19093	9.87758	24.3289		19.02	0.270786
1.788	1.1898	9.87467	24.2798		19.038	0.271121
1.79	1.18861	9.87207	24.2309		19.056	0.271458
1.792	1.18774	9.86811	24.1829		19.073	0.271795
1.793	1.18579	9.86432	24.1349		19.091	0.272131
1.795	1.18383	9.86103	24.0866		19.109	0.272467
1.797	1.18193	9.85772	24.0378		19.127	0.272803
1.798	1.18051	9.85434	23.9884		19.144	0.273139
1.8	1.17915	9.84999	23.9392		19.162	0.273475
1.802	1.17785	9.84649	23.8898		19.18	0.273812
1.803	1.17606	9.84244	23.84		19.197	0.274148
1.805	1.17465	9.83869	23.79		19.215	0.274484
1.807	1.17304	9.83539	23.7396		19.233	0.27482
1.808	1.17129	9.83231	23.6898		19.25	0.275156
1.81	1.16912	9.82853	23.6406		19.268	0.275491
1.812	1.16751	9.82565	23.5917		19.286	0.275829
1.813	1.16545	9.82248	23.5426		19.304	0.276165
1.815	1.16417	9.81914	23.4934		19.321	0.276501
1.817	1.16337	9.81592	23.4443		19.339	0.276836
1.818	1.1628	9.81236	23.3953		19.357	0.277174
1.82	1.16195	9.80962	23.3456		19.374	0.277509
1.822	1.16004	9.80639	23.2953		19.392	0.277845
1.823	1.15898	9.80196	23.2448		19.41	0.278182
1.825	1.15879	9.79914	23.1942		19.427	0.278518
1.827	1.15679	9.79611	23.1434		19.445	0.278853
1.828	1.15512	9.79205	23.0937		19.463	0.27919
1.83	1.15387	9.78787	23.0449		19.48	0.279527
1.832	1.15302	9.78375	22.9951		19.498	0.279863
1.833	1.15195	9.77961	22.9448		19.516	0.280199
1.835	1.14983	9.77504	22.8942		19.534	0.280535
1.837	1.14765	9.7706	22.8446		19.551	0.280871
1.838	1.14642	9.76613	22.7951		19.569	0.281206
1.84	1.1452	9.76203	22.744		19.587	0.281543
1.842	1.14392	9.75892	22.6924		19.604	0.28188
1.843	1.14334	9.75442	22.641		19.622	0.282216
1.845	1.14277	9.75022	22.5901		19.64	0.282552
1.847	1.14138	9.74746	22.5397		19.657	0.282888
1.848	1.1395	9.74266	22.4885		19.675	0.283224
1.85	1.13847	9.73744	22.4377		19.693	0.28356
1.852	1.13722	9.73377	22.387		19.71	0.283897
1.853	1.13625	9.72889	22.3359		19.728	0.284233
1.855	1.13447	9.72433	22.2848		19.746	0.284569
1.857	1.13305	9.71958	22.2341		19.764	0.284906
1.858	1.13089	9.71501	22.1828		19.781	0.285242
1.86	1.12965	9.71046	22.1317		19.799	0.285577
1.862	1.12854	9.70714	22.0801		19.817	0.285913
1.863	1.12751	9.70251	22.0285		19.834	0.28625
1.865	1.12621	9.69739	21.9775		19.852	0.286586
1.867	1.12468	9.69289	21.927		19.87	0.286922
1.868	1.12282	9.689	21.8757		19.887	0.287259
1.87	1.12086	9.68444	21.8248		19.905	0.287595
1.872	1.11948	9.68047	21.7746		19.923	0.28793
1.873	1.11892	9.67579	21.7237		19.94	0.288267
1.875	1.11778	9.6705	21.6727		19.958	0.288603
1.877	1.11662	9.66524	21.6215		19.976	0.288939
1.878	1.11497	9.66055	21.57		19.994	0.289275
1.88	1.11385	9.65526	21.5184		20.011	0.289612
1.882	1.11281	9.64986	21.4677		20.029	0.289948
1.883	1.11115	9.64432	21.4171		20.047	0.290284
1.885	1.10999	9.63972	21.3657		20.064	0.290621
1.887	1.10695	9.6349	21.3149		20.082	0.290957
1.888	1.10604	9.62927	21.2644		20.1	0.291292
1.89	1.1042	9.62457	21.2155		20.117	0.291629
1.892	1.10297	9.62017	21.1652		20.135	0.291965
1.893	1.10143	9.61365	21.1128		20.153	0.292301
1.895	1.09952	9.60881	21.0611		20.171	0.292638
1.897	1.09812	9.60394	21.0103		20.188	0.292974
1.898	1.09602	9.59905	20.9596		20.206	0.29331
1.9	1.09497	9.59385	20.909		20.224	0.293646
1.901	1.09373	9.58944	20.857		20.241	0.293982
1.903	1.09164	9.58491	20.8048		20.259	0.294319
1.905	1.09	9.58008	20.7528		20.277	0.294654
1.906	1.0876	9.57502	20.7012		20.294	0.294991
1.908	1.08616	9.56986	20.6505		20.312	0.295327
1.91	1.08483	9.56375	20.5998		20.33	0.295663
1.911	1.08382	9.55874	20.5489		20.347	0.295999
1.913	1.08402	9.55263	20.4964		20.365	0.296336
1.915	1.082	9.54751	20.4447		20.383	0.296672
1.916	1.08034	9.54227	20.3943		20.401	0.297007
1.918	1.0786	9.53768	20.3441		20.418	0.297344
1.92	1.07653	9.53149	20.2941		20.436	0.29768
1.921	1.07447	9.52613	20.2434		20.454	0.298017
1.923	1.07185	9.52184	20.1931		20.471	0.298353
1.925	1.06937	9.51678	20.1432		20.489	0.298689
1.926	1.06758	9.51168	20.0924		20.507	0.299025
1.928	1.06509	9.5059	20.0419		20.524	0.299361
1.93	1.06357	9.49949	19.9908		20.542	0.299697
1.931	1.06119	9.49363	19.9396		20.56	0.300034
1.933	1.05993	9.48791	19.8876		20.577	0.30037
1.935	1.05813	9.48226	19.8365		20.595	0.300706
1.936	1.05665	9.47771	19.7856		20.613	0.301042
1.938	1.05571	9.47216	19.7342		20.631	0.301377
1.94	1.05439	9.46661	19.6824		20.648	0.301714
1.941	1.0525	9.4608	19.6313		20.666	0.302051
1.943	1.05068	9.45566	19.5809		20.684	0.302387
1.945	1.04946	9.44996	19.5312		20.701	0.302722
1.946	1.04791	9.44426	19.4804		20.719	0.303059
1.948	1.04574	9.43878	19.4289		20.737	0.303396
1.95	1.04416	9.43345	19.3777		20.754	0.303732
1.951	1.042	9.4283	19.3267		20.772	0.304068
1.953	1.03997	9.42196	19.276		20.79	0.304404
1.955	1.03832	9.41588	19.2242		20.807	0.30474
1.956	1.03591	9.40941	19.1728		20.825	0.305076
1.958	1.03367	9.40351	19.122		20.843	0.305412
1.96	1.03201	9.39717	19.0709		20.861	0.305749
1.961	1.0303	9.39083	19.0198		20.878	0.306085
1.963	1.02924	9.38418	18.9694		20.896	0.306421
1.965	1.02845	9.3781	18.9185		20.914	0.306757
1.966	1.02666	9.37269	18.8676		20.931	0.307092
1.968	1.02526	9.36759	18.8175		20.949	0.30743
1.97	1.02327	9.36038	18.7665		20.967	0.307766
1.971	1.02141	9.35366	18.7158		20.984	0.308102
1.973	1.02033	9.34644	18.6644		21.002	0.308437
1.975	1.01803	9.33968	18.6136		21.02	0.308774
1.976	1.01736	9.33351	18.5641		21.037	0.309111
1.978	1.01605	9.32749	18.5145		21.055	0.309447
1.98	1.01435	9.32145	18.4641		21.073	0.309783
1.981	1.01313	9.31587	18.4128		21.091	0.310119
1.983	1.01132	9.3093	18.3612		21.108	0.310455
1.985	1.00927	9.30295	18.3117		21.126	0.310791
1.986	1.00705	9.29577	18.2618		21.144	0.311128
1.988	1.00585	9.28984	18.2126		21.161	0.311464
1.99	1.00509	9.28349	18.1635		21.179	0.3118
1.991	1.00242	9.27621	18.1132		21.197	0.312136
1.993	1.00104	9.26975	18.0644		21.214	0.312472
1.995	0.999049	9.26242	18.0145		21.232	0.312808
1.996	0.997014	9.25575	17.9652		21.25	0.313145
1.998	0.995904	9.24974	17.9169		21.268	0.313481
2	0.994476	9.24329	17.8663		21.285	0.313817
2.001	0.993698	9.23722	17.8163		21.303	0.314152
2.003	0.993104	9.23026	17.7651		21.321	0.31449
2.005	0.991684	9.22319	17.7151		21.338	0.314826
2.006	0.989812	9.21676	17.6651		21.356	0.315162
2.008	0.987848	9.20957	17.6152		21.374	0.315498
2.01	0.986183	9.2028	17.5655		21.391	0.315834
2.011	0.983896	9.19694	17.5147		21.409	0.31617
2.013	0.982702	9.19077	17.4639		21.427	0.316506
2.015	0.981444	9.18503	17.4148		21.444	0.316843
2.016	0.979342	9.17814	17.3671		21.462	0.317179
2.018	0.97823	9.17071	17.3171		21.48	0.317514
2.02	0.976447	9.16423	17.2664		21.498	0.317851
2.021	0.974607	9.15711	17.2172		21.515	0.318187
2.023	0.973344	9.14998	17.168		21.533	0.318524
2.025	0.972305	9.14358	17.1192		21.551	0.31886
2.026	0.971473	9.13742	17.0701		21.568	0.319196
2.028	0.969772	9.13205	17.0211		21.586	0.319532
2.03	0.967354	9.12577	16.9723		21.604	0.319867
2.031	0.966281	9.11995	16.9241		21.621	0.320205
2.033	0.964554	9.11392	16.8758		21.639	0.320541
2.034	0.963334	9.10773	16.8269		21.657	0.320877
2.036	0.961589	9.10075	16.7774		21.674	0.321213
2.038	0.959747	9.09508	16.7294		21.692	0.321549
2.039	0.958126	9.08912	16.6816		21.71	0.321885
2.041	0.956104	9.08324	16.6335		21.728	0.322222
2.043	0.954328	9.0767	16.5855		21.745	0.322558
2.044	0.952418	9.07001	16.5374		21.763	0.322894
2.046	0.949864	9.06404	16.4891		21.781	0.323229
2.048	0.949056	9.05717	16.4408		21.798	0.323566
2.049	0.947633	9.04988	16.3928		21.816	0.323902
2.051	0.946036	9.04345	16.3462		21.834	0.324239
2.053	0.944873	9.03774	16.2977		21.851	0.324575
2.054	0.942833	9.03129	16.2495		21.869	0.324911
2.056	0.941175	9.0253	16.2017		21.887	0.325247
2.058	0.939228	9.0179	16.1547		21.904	0.325583
2.059	0.936954	9.01142	16.106		21.922	0.32592
2.061	0.936064	9.00377	16.0575		21.94	0.326256
2.063	0.935536	8.99781	16.0086		21.958	0.326591
2.064	0.934734	8.99115	15.9613		21.975	0.326927
2.066	0.932665	8.98495	15.9144		21.993	0.327264
2.068	0.929701	8.97839	15.8661		22.011	0.3276
2.069	0.928421	8.97171	15.8198		22.028	0.327937
2.071	0.926919	8.9651	15.7721		22.046	0.328273
2.073	0.92624	8.95811	15.7245		22.064	0.328609
2.074	0.924632	8.95155	15.6772		22.081	0.328944
2.076	0.92248	8.94545	15.6286		22.099	0.329281
2.078	0.921617	8.93843	15.5814		22.117	0.329618
2.079	0.919974	8.93056	15.5337		22.135	0.329954
2.081	0.918518	8.92286	15.4872		22.152	0.330289
2.083	0.916991	8.91555	15.4404		22.17	0.330626
2.084	0.916327	8.90924	15.3933		22.188	0.330962
2.086	0.91567	8.90327	15.3484		22.205	0.331298
2.088	0.914286	8.89657	15.3015		22.223	0.331635
2.089	0.913317	8.89072	15.2548		22.241	0.331971
2.091	0.912015	8.88443	15.2089		22.258	0.332306
2.093	0.910953	8.87744	15.1625		22.276	0.332643
2.094	0.909758	8.87042	15.1172		22.294	0.332979
2.096	0.907931	8.86345	15.0722		22.311	0.333315
2.098	0.90683	8.85661	15.0256		22.329	0.333651
2.099	0.905842	8.84884	14.9788		22.347	0.333988
2.101	0.903535	8.84099	14.9327		22.365	0.334324
2.103	0.901609	8.83417	14.888		22.382	0.33466
2.104	0.900778	8.82722	14.8438		22.4	0.334997
2.106	0.899252	8.82021	14.7985		22.418	0.335333
2.108	0.898081	8.81305	14.752		22.435	0.335669
2.109	0.896661	8.80542	14.7052		22.453	0.336004
2.111	0.894951	8.79879	14.6601		22.471	0.336341
2.113	0.893484	8.79106	14.6141		22.488	0.336677
2.114	0.892688	8.78362	14.5685		22.506	0.337013
2.116	0.891733	8.77641	14.5218		22.524	0.337349
2.118	0.890129	8.7693	14.4756		22.541	0.337686
2.119	0.88914	8.7619	14.429		22.559	0.338022
2.121	0.887991	8.75337	14.3819		22.577	0.338358
2.123	0.88635	8.7467	14.3363		22.595	0.338694
2.124	0.885389	8.73985	14.2908		22.612	0.339031
2.126	0.883212	8.73297	14.2454		22.63	0.339366
2.128	0.88225	8.72681	14.2006		22.648	0.339703
2.129	0.881305	8.71997	14.1559		22.665	0.340039
2.131	0.880738	8.71298	14.1117		22.683	0.340374
2.133	0.878884	8.70674	14.0666		22.701	0.34071
2.134	0.877451	8.69915	14.0227		22.718	0.341048
2.136	0.876589	8.69252	13.9795		22.736	0.341384
2.138	0.875439	8.68524	13.936		22.754	0.34172
2.139	0.873004	8.67745	13.8922		22.771	0.342056
2.141	0.871392	8.66994	13.8471		22.789	0.342392
2.143	0.869662	8.6616	13.8031		22.807	0.342728
2.144	0.868221	8.65394	13.7581		22.825	0.343064
2.146	0.867574	8.64697	13.7142		22.842	0.343401
2.148	0.866434	8.64054	13.67		22.86	0.343737
2.149	0.866185	8.63407	13.6265		22.878	0.344073
2.151	0.864404	8.62706	13.5823		22.895	0.344409
2.153	0.863522	8.62007	13.5381		22.913	0.344745
2.154	0.862792	8.61262	13.4949		22.931	0.345082
2.156	0.860855	8.60485	13.451		22.948	0.345418
2.158	0.859545	8.5968	13.4088		22.966	0.345754
2.159	0.857774	8.58952	13.3653		22.984	0.34609
2.161	0.856281	8.58206	13.3214		23.001	0.346427
2.162	0.855267	8.57383	13.2786		23.019	0.346763
2.164	0.854078	8.56563	13.2362		23.037	0.347099
2.166	0.852466	8.55794	13.1932		23.055	0.347435
2.167	0.851206	8.55112	13.1505		23.072	0.34777
2.169	0.849933	8.54375	13.1057		23.09	0.348107
2.171	0.848399	8.53638	13.0624		23.108	0.348443
2.172	0.847019	8.52984	13.019		23.125	0.348779
2.174	0.8464	8.52251	12.9758		23.143	0.349116
2.176	0.844725	8.51499	12.9322		23.161	0.349452
2.177	0.84309	8.50839	12.8894		23.178	0.349788
2.179	0.841661	8.50201	12.8466		23.196	0.350125
2.181	0.841037	8.49562	12.8032		23.214	0.350461
2.182	0.838648	8.48909	12.7596		23.232	0.350797
2.184	0.837049	8.48225	12.7172		23.249	0.351132
2.186	0.836527	8.47604	12.6746		23.267	0.351469
2.187	0.834772	8.46823	12.6325		23.285	0.351806
2.189	0.833471	8.46145	12.5909		23.302	0.352142
2.191	0.832393	8.45398	12.5498		23.32	0.352477
2.192	0.830583	8.44699	12.5096		23.338	0.352814
2.194	0.829119	8.43933	12.4688		23.355	0.35315
2.196	0.827754	8.43186	12.4283		23.373	0.353487
2.197	0.825818	8.42483	12.3878		23.391	0.353823
2.199	0.824161	8.41643	12.347		23.408	0.354159
2.201	0.82303	8.40889	12.3065		23.426	0.354494
2.202	0.822045	8.40205	12.2665		23.444	0.354831
2.204	0.821122	8.39458	12.2272		23.462	0.355167
2.206	0.81957	8.38761	12.1861		23.479	0.355504
2.207	0.817394	8.3812	12.1461		23.497	0.355838
2.209	0.814734	8.37503	12.1054		23.515	0.356175
2.211	0.813362	8.36856	12.0654		23.532	0.356512
2.212	0.811271	8.36181	12.0252		23.55	0.356848
2.214	0.80984	8.35528	11.9848		23.568	0.357184
2.216	0.808884	8.34791	11.9445		23.585	0.357521
2.217	0.808372	8.34155	11.9041		23.603	0.357857
2.219	0.806647	8.33521	11.8638		23.621	0.358193
2.221	0.805336	8.32803	11.8238		23.638	0.358529
2.222	0.80379	8.32119	11.7831		23.656	0.358865
2.224	0.801871	8.31434	11.7429		23.674	0.359201
2.226	0.800083	8.30733	11.7013		23.692	0.359537
2.227	0.797812	8.29971	11.6617		23.709	0.359874
2.229	0.79645	8.29269	11.6227		23.727	0.36021
2.231	0.794896	8.2861	11.584		23.745	0.360545
2.232	0.7931	8.28024	11.5443		23.762	0.360882
2.234	0.791407	8.27384	11.505		23.78	0.361219
2.236	0.789054	8.26704	11.4655		23.798	0.361555
2.237	0.78738	8.26083	11.4255		23.815	0.361891
2.239	0.785979	8.25313	11.3859		23.833	0.362227
2.241	0.783543	8.2463	11.3477		23.851	0.362563
2.242	0.780956	8.23862	11.3085		23.868	0.362899
2.244	0.779609	8.23171	11.2709		23.886	0.363235
2.246	0.778039	8.22434	11.2328		23.904	0.363571
2.247	0.776047	8.2166	11.1935		23.922	0.363908
2.249	0.773916	8.21035	11.1551		23.939	0.364243
2.251	0.77223	8.20247	11.1172		23.957	0.36458
2.252	0.770418	8.19408	11.0799		23.975	0.364917
2.254	0.768202	8.18612	11.042		23.992	0.365252
2.256	0.766902	8.17848	11.0047		24.01	0.365588
2.257	0.765816	8.17156	10.9663		24.028	0.365925
2.259	0.763778	8.16425	10.9286		24.045	0.366261
2.261	0.76329	8.15779	10.8906		24.063	0.366597
2.262	0.76212	8.15154	10.8525		24.081	0.366934
2.264	0.760196	8.14448	10.8151		24.099	0.36727
2.266	0.759056	8.13802	10.7792		24.116	0.367605
2.267	0.757641	8.13097	10.7426		24.134	0.367942
2.269	0.757267	8.12443	10.7055		24.152	0.368278
2.271	0.756361	8.1176	10.6683		24.169	0.368614
2.272	0.753897	8.11118	10.6308		24.187	0.36895
2.274	0.752414	8.10488	10.593		24.205	0.369287
2.276	0.751534	8.09771	10.5555		24.222	0.369623
2.277	0.750614	8.09056	10.5183		24.24	0.369959
2.279	0.749841	8.08349	10.4809		24.258	0.370295
2.281	0.748682	8.07632	10.4428		24.275	0.370631
2.282	0.747464	8.0693	10.4051		24.293	0.370968
2.284	0.745206	8.06318	10.3676		24.311	0.371304
2.286	0.743526	8.05576	10.3308		24.329	0.37164
2.287	0.742588	8.04737	10.293		24.346	0.371976
2.289	0.741467	8.04121	10.2566		24.364	0.372311
2.29	0.740338	8.03317	10.2191		24.382	0.372649
2.292	0.739239	8.0263	10.1817		24.399	0.372985
2.294	0.737703	8.02001	10.1447		24.417	0.373321
2.295	0.736212	8.01376	10.1084		24.435	0.373656
2.297	0.735009	8.00693	10.0722		24.452	0.373993
2.299	0.733402	7.99975	10.0368		24.47	0.37433
2.3	0.731933	7.99282	9.99999		24.488	0.374666
2.302	0.730422	7.98494	9.96413		24.505	0.375001
2.304	0.729194	7.97783	9.92828		24.523	0.375338
2.305	0.728153	7.97032	9.89336		24.541	0.375674
2.307	0.726989	7.96299	9.85914		24.559	0.37601
2.309	0.726381	7.95638	9.82488		24.576	0.376347
2.31	0.725053	7.95071	9.78989		24.594	0.376683
2.312	0.724214	7.94327	9.75461		24.612	0.377018
2.314	0.722971	7.9358	9.71931		24.629	0.377355
2.315	0.721279	7.92885	9.68459		24.647	0.377691
2.317	0.71961	7.92117	9.65036		24.665	0.378027
2.319	0.719406	7.9151	9.61608		24.682	0.378362
2.32	0.718273	7.90884	9.58141		24.7	0.3787
2.322	0.716083	7.90284	9.54634		24.718	0.379036
2.324	0.714212	7.89603	9.51137		24.735	0.379372
2.325	0.712089	7.88879	9.47709		24.753	0.379708
2.327	0.710779	7.88217	9.44186		24.771	0.380045
2.329	0.709465	7.87499	9.40705		24.789	0.380381
2.33	0.707559	7.86762	9.37275		24.806	0.380717
2.332	0.706767	7.86051	9.33779		24.824	0.381053
2.334	0.705764	7.85322	9.30228		24.842	0.381389
2.335	0.703992	7.84621	9.26758		24.859	0.381726
2.337	0.702672	7.83883	9.23309		24.877	0.382062
2.339	0.700819	7.83167	9.19855		24.895	0.382398
2.34	0.699237	7.82385	9.165		24.912	0.382734
2.342	0.696718	7.81684	9.13186		24.93	0.383069
2.344	0.694961	7.80975	9.09797		24.948	0.383406
2.345	0.694379	7.80256	9.06509		24.965	0.383743
2.347	0.691251	7.79596	9.03245		24.983	0.384079
2.349	0.689215	7.78942	8.99909		25.001	0.384414
2.35	0.688263	7.78221	8.96561		25.019	0.384751
2.352	0.685985	7.77394	8.93261		25.036	0.385088
2.354	0.6842	7.7666	8.89992		25.054	0.385424
2.355	0.683228	7.75945	8.86722		25.072	0.385759
2.357	0.681256	7.75124	8.8344		25.089	0.386096
2.359	0.679781	7.74473	8.801		25.107	0.386432
2.36	0.67834	7.73806	8.76745		25.125	0.386768
2.362	0.677432	7.73126	8.73401		25.142	0.387104
2.364	0.677967	7.7244	8.70131		25.16	0.387441
2.365	0.677152	7.71746	8.66905		25.178	0.387776
2.367	0.676349	7.71069	8.63778		25.196	0.388113
2.369	0.675781	7.7041	8.60652		25.213	0.388449
2.37	0.67492	7.69708	8.57498		25.231	0.388786
2.372	0.67329	7.69083	8.54384		25.249	0.38912
2.374	0.67204	7.68344	8.51275		25.266	0.389458
2.375	0.670745	7.67653	8.48133		25.284	0.389794
2.377	0.670317	7.66871	8.44993		25.302	0.39013
2.379	0.670251	7.6619	8.41803		25.319	0.390465
2.38	0.670049	7.65596	8.38655		25.337	0.390802
2.382	0.669273	7.64931	8.35571		25.355	0.391138
2.384	0.667979	7.64246	8.3249		25.372	0.391474
2.385	0.665884	7.63574	8.29288		25.39	0.391811
2.387	0.663871	7.62853	8.26039		25.408	0.392147
2.389	0.663263	7.62237	8.22806		25.426	0.392483
2.39	0.662497	7.616	8.19584		25.443	0.392819
2.392	0.661601	7.60843	8.16429		25.461	0.393156
2.394	0.660887	7.6017	8.1329		25.479	0.393492
2.395	0.65962	7.59495	8.10097		25.496	0.393827
2.397	0.658736	7.58856	8.06897		25.514	0.394164
2.399	0.657192	7.58229	8.03727		25.532	0.3945
2.4	0.657662	7.57564	8.00639		25.549	0.394836
2.402	0.656789	7.56926	7.97585		25.567	0.395171
2.404	0.656408	7.56239	7.94554		25.585	0.395509
2.405	0.655112	7.55532	7.91563		25.602	0.395845
2.407	0.653105	7.54839	7.88472		25.62	0.396181
2.409	0.651671	7.54175	7.85399		25.638	0.396517
2.41	0.650261	7.53416	7.82364		25.656	0.396854
2.412	0.648849	7.52749	7.79326		25.673	0.39719
2.414	0.648022	7.52102	7.76329		25.691	0.397526
2.415	0.647114	7.51455	7.73408		25.709	0.397862
2.417	0.645916	7.50735	7.70536		25.726	0.398198
2.419	0.645288	7.5006	7.67587		25.744	0.398535
2.42	0.645505	7.49396	7.64607		25.762	0.398871
2.422	0.644574	7.48735	7.61646		25.779	0.399207
2.423	0.64388	7.48168	7.58653		25.797	0.399543
2.425	0.643703	7.4755	7.55693		25.815	0.399878
2.427	0.643066	7.46872	7.5281		25.832	0.400216
2.428	0.642234	7.46213	7.49869		25.85	0.400552
2.43	0.642449	7.45516	7.46887		25.868	0.400888
2.432	0.64193	7.44855	7.43942		25.886	0.401223
2.433	0.640375	7.44257	7.41016		25.903	0.40156
2.435	0.639576	7.43576	7.38114		25.921	0.401897
2.437	0.638658	7.42933	7.35217		25.939	0.402232
2.438	0.637574	7.42285	7.32271		25.956	0.402568
2.44	0.637223	7.41687	7.29321		25.974	0.402905
2.442	0.635688	7.41152	7.26457		25.992	0.403241
2.443	0.633943	7.40543	7.23584		26.009	0.403577
2.445	0.632579	7.39922	7.20777		26.027	0.403913
2.447	0.631484	7.39218	7.17975		26.045	0.404249
2.448	0.629965	7.38549	7.15096		26.063	0.404586
2.45	0.629479	7.37826	7.12244		26.08	0.404922
2.452	0.628976	7.37158	7.09428		26.098	0.405258
2.453	0.628734	7.36527	7.06669		26.116	0.405594
2.455	0.627189	7.35902	7.03951		26.133	0.405931
2.457	0.625674	7.35272	7.01157		26.151	0.406267
2.458	0.623733	7.3464	6.98335		26.169	0.406603
2.46	0.622554	7.34126	6.95627		26.186	0.406939
2.462	0.62123	7.33559	6.92998		26.204	0.407274
2.463	0.62096	7.32954	6.90267		26.222	0.407612
2.465	0.62017	7.32301	6.87416		26.239	0.407948
2.467	0.61832	7.31578	6.8461		26.257	0.408283
2.468	0.61707	7.30964	6.81932		26.275	0.408619
2.47	0.616788	7.3039	6.7928		26.293	0.408956
2.472	0.616358	7.2981	6.76669		26.31	0.409292
2.473	0.61519	7.2918	6.74092		26.328	0.409628
2.475	0.612729	7.28654	6.71457		26.346	0.409964
2.477	0.61189	7.2804	6.68816		26.363	0.410301
2.478	0.610616	7.27442	6.66251		26.381	0.410637
2.48	0.609444	7.26803	6.63666		26.399	0.410972
2.482	0.609161	7.26182	6.60989		26.416	0.411309
2.483	0.609362	7.25562	6.58324		26.434	0.411646
2.485	0.609861	7.24988	6.55742		26.452	0.411982
2.487	0.609755	7.24446	6.53175		26.469	0.412318
2.488	0.608945	7.23842	6.50512		26.487	0.412654
2.49	0.607413	7.23287	6.47904		26.505	0.41299
2.492	0.605923	7.22767	6.45349		26.523	0.413327
2.493	0.604698	7.2222	6.42776		26.54	0.413663
2.495	0.603508	7.21612	6.40199		26.558	0.413999
2.497	0.602644	7.20962	6.37633		26.576	0.414335
2.498	0.602246	7.20348	6.35027		26.593	0.414671
2.5	0.601275	7.19685	6.32336		26.611	0.415007
2.502	0.599007	7.19019	6.29698		26.629	0.415344
2.503	0.597729	7.18366	6.27178		26.646	0.415679
2.505	0.595633	7.17782	6.24632		26.664	0.416016
2.507	0.595432	7.17245	6.22112		26.682	0.416352
2.508	0.593996	7.16519	6.19647		26.699	0.416687
2.51	0.592716	7.15827	6.17138		26.717	0.417023
2.512	0.591939	7.1514	6.14634		26.735	0.417361
2.513	0.590903	7.14487	6.12297		26.753	0.417697
2.515	0.590065	7.13897	6.09924		26.77	0.418033
2.517	0.589545	7.13281	6.07424		26.788	0.418368
2.518	0.588418	7.12742	6.04931		26.806	0.418705
2.52	0.586923	7.12075	6.02396		26.823	0.419042
2.522	0.586248	7.1135	5.99946		26.841	0.419377
2.523	0.585387	7.10716	5.97537		26.859	0.419714
2.525	0.584505	7.10009	5.95105		26.876	0.42005
2.527	0.583711	7.09466	5.92681		26.894	0.420387
2.528	0.582475	7.08818	5.90267		26.912	0.420723
2.53	0.581418	7.08209	5.87883		26.93	0.421059
2.532	0.580328	7.07582	5.85606		26.947	0.421395
2.533	0.580037	7.06922	5.8326		26.965	0.421731
2.535	0.579534	7.06327	5.80855		26.983	0.422067
2.537	0.578356	7.05666	5.78462		27	0.422403
2.538	0.577569	7.04923	5.76049		27.018	0.422739
2.54	0.57728	7.04377	5.7371		27.036	0.423075
2.542	0.576282	7.03739	5.71445		27.053	0.423412
2.543	0.575123	7.03089	5.691		27.071	0.423748
2.545	0.574211	7.02643	5.66631		27.089	0.424084
2.547	0.573044	7.02107	5.64216		27.106	0.42442
2.548	0.571841	7.01555	5.61893		27.124	0.424757
2.55	0.570916	7.00884	5.59616		27.142	0.425093
2.551	0.570854	7.00226	5.57297		27.16	0.425428
2.553	0.570616	6.99678	5.55011		27.177	0.425765
2.555	0.570092	6.99028	5.52715		27.195	0.426102
2.556	0.568657	6.98413	5.50324		27.213	0.426438
2.558	0.5682	6.97755	5.4803		27.23	0.426772
2.56	0.566794	6.97149	5.45792		27.248	0.42711
2.561	0.565883	6.96504	5.43574		27.266	0.427446
2.563	0.56431	6.95941	5.41378		27.283	0.427782
2.565	0.563157	6.9533	5.39222		27.301	0.428117
2.566	0.562433	6.94717	5.37032		27.319	0.428455
2.568	0.561881	6.94145	5.34725		27.336	0.42879
2.57	0.56168	6.93576	5.32457		27.354	0.429127
2.571	0.56097	6.92982	5.3029		27.372	0.429462
2.573	0.560648	6.92386	5.28084		27.39	0.429799
2.575	0.559516	6.91746	5.25864		27.407	0.430135
2.576	0.558516	6.91296	5.23642		27.425	0.430472
2.578	0.558158	6.9074	5.21472		27.443	0.430808
2.58	0.558477	6.90264	5.19227		27.46	0.431144
2.581	0.558276	6.8983	5.1706		27.478	0.43148
2.583	0.557726	6.89246	5.14963		27.496	0.431816
2.585	0.556226	6.88752	5.1287		27.513	0.432153
2.586	0.554884	6.88161	5.10734		27.531	0.432489
2.588	0.554504	6.8761	5.08669		27.549	0.432825
2.59	0.553754	6.87134	5.06542		27.566	0.433161
2.591	0.552938	6.86515	5.04286		27.584	0.433497
2.593	0.551364	6.86012	5.02152		27.602	0.433833
2.595	0.550431	6.85298	5.0011		27.62	0.434169
2.596	0.549593	6.84755	4.97946		27.637	0.434505
2.598	0.548915	6.84105	4.95799		27.655	0.434842
2.6	0.547748	6.83668	4.93759		27.673	0.435178
2.601	0.546699	6.83251	4.91661		27.69	0.435514
2.603	0.545625	6.82759	4.89671		27.708	0.435851
2.605	0.544345	6.82185	4.8764		27.726	0.436187
2.606	0.543737	6.81605	4.85624		27.743	0.436522
2.608	0.542511	6.81009	4.8362		27.761	0.436859
2.61	0.541482	6.80488	4.8161		27.779	0.437195
2.611	0.540286	6.7983	4.79603		27.796	0.437532
2.613	0.538221	6.79034	4.77571		27.814	0.437867
2.615	0.537636	6.78384	4.7555		27.832	0.438204
2.616	0.536641	6.77822	4.73561		27.85	0.43854
2.618	0.535347	6.77282	4.71574		27.867	0.438876
2.62	0.534213	6.76739	4.69568		27.885	0.439211
2.621	0.533916	6.76091	4.6757		27.903	0.439549
2.623	0.533494	6.75601	4.65571		27.92	0.439885
2.625	0.53292	6.7503	4.63457		27.938	0.440221
2.626	0.532428	6.74407	4.6139		27.956	0.440556
2.628	0.532161	6.73754	4.5938		27.973	0.440893
2.63	0.530917	6.73111	4.57427		27.991	0.44123
2.631	0.529347	6.72551	4.55411		28.009	0.441565
2.633	0.528069	6.71988	4.5343		28.027	0.441901
2.635	0.5273	6.71462	4.51578		28.044	0.442238
2.636	0.527409	6.70965	4.49599		28.062	0.442574
2.638	0.526689	6.70403	4.47685		28.08	0.44291
2.64	0.525718	6.69912	4.45791		28.097	0.443247
2.641	0.52514	6.69301	4.43858		28.115	0.443583
2.643	0.525078	6.68732	4.41919		28.133	0.443919
2.645	0.52427	6.68121	4.3993		28.15	0.444255
2.646	0.524152	6.6759	4.3803		28.168	0.444591
2.648	0.523928	6.6704	4.36224		28.186	0.444928
2.65	0.524332	6.66356	4.34356		28.203	0.445264
2.651	0.523321	6.65699	4.32521		28.221	0.4456
2.653	0.522595	6.65121	4.30603		28.239	0.445935
2.655	0.521575	6.64628	4.28685		28.257	0.446272
2.656	0.520825	6.64179	4.26795		28.274	0.446608
2.658	0.520197	6.63576	4.24989		28.292	0.446945
2.66	0.518928	6.62998	4.23194		28.31	0.447281
2.661	0.51927	6.62385	4.21292		28.327	0.447617
2.663	0.519215	6.61903	4.19487		28.345	0.447953
2.665	0.51945	6.61326	4.17628		28.363	0.448289
2.666	0.519208	6.60669	4.15827		28.38	0.448626
2.668	0.517946	6.60049	4.14099		28.398	0.448961
2.67	0.517655	6.59377	4.12397		28.416	0.449298
2.671	0.517941	6.5889	4.10629		28.433	0.449634
2.673	0.517609	6.58367	4.08847		28.451	0.44997
2.675	0.517156	6.57816	4.07175		28.469	0.450305
2.676	0.516668	6.57298	4.05437		28.487	0.450643
2.678	0.516457	6.56798	4.0361		28.504	0.450979
2.68	0.516701	6.56365	4.0184		28.522	0.451314
2.681	0.516466	6.55921	4.00053		28.54	0.45165
2.683	0.516008	6.55387	3.98309		28.557	0.451987
2.684	0.515957	6.54886	3.9661		28.575	0.452323
2.686	0.516149	6.54396	3.94848		28.593	0.452659
2.688	0.515679	6.53931	3.93092		28.61	0.452995
2.689	0.514997	6.53382	3.91371		28.628	0.453332
2.691	0.514897	6.52738	3.89538		28.646	0.453668
2.693	0.51487	6.52254	3.87883		28.663	0.454003
2.694	0.514956	6.51729	3.86226		28.681	0.45434
2.696	0.515188	6.51265	3.84547		28.699	0.454677
2.698	0.515728	6.50811	3.82811		28.717	0.455013
2.699	0.514999	6.50329	3.81099		28.734	0.455348
2.701	0.514632	6.49856	3.79502		28.752	0.455685
2.703	0.513979	6.49279	3.77789		28.77	0.456021
2.704	0.512592	6.48685	3.76225		28.787	0.456357
2.706	0.51123	6.48215	3.74558		28.805	0.456693
2.708	0.51113	6.47654	3.72976		28.823	0.457029
2.709	0.511436	6.4713	3.71394		28.84	0.457366
2.711	0.511038	6.46615	3.69841		28.858	0.457702
2.713	0.510932	6.46142	3.68202		28.876	0.458038
2.714	0.510198	6.45599	3.66607		28.894	0.458375
2.716	0.509505	6.4504	3.64958		28.911	0.458711
2.718	0.508402	6.44595	3.63348		28.929	0.459046
2.719	0.507898	6.44205	3.61763		28.947	0.459383
2.721	0.506914	6.43696	3.60169		28.964	0.45972
2.723	0.506234	6.4307	3.58577		28.982	0.460056
2.724	0.505396	6.42521	3.56972		29	0.460391
2.726	0.504375	6.42108	3.55364		29.017	0.460728
2.728	0.503093	6.41647	3.53891		29.035	0.461064
2.729	0.502851	6.4122	3.52344		29.053	0.4614
2.731	0.502948	6.40642	3.50625		29.07	0.461735
2.733	0.503159	6.40135	3.49018		29.088	0.462072
2.734	0.502618	6.39655	3.47547		29.106	0.462408
2.736	0.501987	6.39149	3.46004		29.124	0.462745
2.738	0.501401	6.3868	3.44417		29.141	0.463081
2.739	0.500607	6.38137	3.42968		29.159	0.463417
2.741	0.499976	6.3764	3.41442		29.177	0.463754
2.743	0.499274	6.37136	3.39933		29.194	0.464089
2.744	0.498266	6.36613	3.38448		29.212	0.464426
2.746	0.49837	6.36002	3.36997		29.23	0.464762
2.748	0.497114	6.35511	3.3551		29.247	0.465098
2.749	0.495916	6.35089	3.3405		29.265	0.465433
2.751	0.494535	6.34608	3.32523		29.283	0.465771
2.753	0.493966	6.34042	3.30918		29.3	0.466107
2.754	0.493887	6.33479	3.2945		29.318	0.466443
2.756	0.49336	6.32901	3.28051		29.336	0.466778
2.758	0.491658	6.32403	3.26661		29.354	0.467115
2.759	0.490298	6.31949	3.25226		29.371	0.467451
2.761	0.490284	6.31418	3.23804		29.389	0.467787
2.763	0.489044	6.30961	3.22278		29.407	0.468123
2.764	0.486988	6.30455	3.20802		29.424	0.46846
2.766	0.485997	6.29852	3.19401		29.442	0.468796
2.768	0.485029	6.29288	3.17884		29.46	0.469132
2.769	0.484153	6.28759	3.16434		29.477	0.469468
2.771	0.483182	6.2827	3.14999		29.495	0.469805
2.773	0.482293	6.27742	3.13521		29.513	0.470141
2.774	0.480569	6.2718	3.12228		29.53	0.470477
2.776	0.479303	6.26809	3.10835		29.548	0.470813
2.778	0.479099	6.26319	3.09439		29.566	0.47115
2.779	0.47796	6.25739	3.07995		29.584	0.471486
2.781	0.477739	6.25259	3.06669		29.601	0.471821
2.783	0.477954	6.24788	3.05371		29.619	0.472158
2.784	0.477431	6.24279	3.03877		29.637	0.472494
2.786	0.47676	6.23732	3.02517		29.654	0.47283
2.788	0.476879	6.23149	3.01191		29.672	0.473166
2.789	0.476812	6.22601	2.99764		29.69	0.473503
2.791	0.475719	6.22186	2.98468		29.707	0.473839
2.793	0.474913	6.21731	2.97103		29.725	0.474175
2.794	0.473867	6.21164	2.95835		29.743	0.474511
2.796	0.473391	6.20641	2.9456		29.76	0.474848
2.798	0.473007	6.2011	2.93231		29.778	0.475184
2.799	0.47164	6.19667	2.91996		29.796	0.475519
2.801	0.470577	6.192	2.90577		29.814	0.475856
2.803	0.469922	6.18711	2.89184		29.831	0.476192
2.804	0.469777	6.18231	2.87861		29.849	0.476529
2.806	0.468799	6.17734	2.86569		29.867	0.476864
2.808	0.46828	6.17167	2.85376		29.884	0.477201
2.809	0.467834	6.16725	2.84148		29.902	0.477537
2.811	0.466809	6.16306	2.82838		29.92	0.477873
2.812	0.466011	6.15737	2.8147		29.937	0.478208
2.814	0.465273	6.15162	2.80205		29.955	0.478546
2.816	0.464532	6.14661	2.78894		29.973	0.478882
2.817	0.463829	6.14053	2.77556		29.991	0.479217
2.819	0.463032	6.13498	2.76433		30.008	0.479554
2.821	0.462613	6.12962	2.75209		30.026	0.47989
2.822	0.46266	6.1241	2.7395		30.044	0.480226
2.824	0.461568	6.11892	2.7269		30.061	0.480562
2.826	0.461697	6.11417	2.71425		30.079	0.480899
2.827	0.462027	6.10907	2.70172		30.097	0.481235
2.829	0.461917	6.10403	2.68921		30.114	0.481571
2.831	0.461646	6.09861	2.678		30.132	0.481906
2.832	0.460367	6.09438	2.66583		30.15	0.482243
2.834	0.460355	6.08911	2.65423		30.167	0.48258
2.836	0.459952	6.08343	2.64249		30.185	0.482916
2.837	0.459649	6.07884	2.631		30.203	0.483251
2.839	0.459056	6.07352	2.61863		30.221	0.483588
2.841	0.4587	6.0697	2.60604		30.238	0.483924
2.842	0.458801	6.06439	2.59354		30.256	0.48426
2.844	0.458818	6.05881	2.58204		30.274	0.484596
2.846	0.458604	6.05381	2.57122		30.291	0.484933
2.847	0.458242	6.04892	2.56098		30.309	0.485269
2.849	0.457398	6.04267	2.54935		30.327	0.485605
2.851	0.456746	6.03814	2.53886		30.344	0.485941
2.852	0.456581	6.03332	2.52708		30.362	0.486278
2.854	0.456073	6.02933	2.51574		30.38	0.486614
2.856	0.454503	6.02468	2.50544		30.397	0.486949
2.857	0.454782	6.01984	2.49444		30.415	0.487286
2.859	0.45445	6.01417	2.48197		30.433	0.487622
2.861	0.453863	6.00951	2.47131		30.451	0.487958
2.862	0.454259	6.00415	2.46077		30.468	0.488294
2.864	0.454579	5.99856	2.44926		30.486	0.488631
2.866	0.45373	5.99369	2.4378		30.504	0.488967
2.867	0.453303	5.98929	2.42708		30.521	0.489303
2.869	0.453843	5.98483	2.4164		30.539	0.489639
2.871	0.453613	5.98034	2.40467		30.557	0.489976
2.872	0.453657	5.97561	2.39318		30.574	0.490312
2.874	0.453636	5.97066	2.38109		30.592	0.490647
2.876	0.453589	5.96604	2.37079		30.61	0.490984
2.877	0.454236	5.95991	2.3598		30.627	0.49132
2.879	0.453951	5.95512	2.34869		30.645	0.491657
2.881	0.453703	5.95121	2.33785		30.663	0.491992
2.882	0.452099	5.94656	2.32786		30.681	0.492329
2.884	0.451096	5.9414	2.31879		30.698	0.492665
2.886	0.450944	5.93619	2.3094		30.716	0.493
2.887	0.450053	5.93215	2.29799		30.734	0.493336
2.889	0.449207	5.92749	2.28753		30.751	0.493674
2.891	0.448682	5.92305	2.27687		30.769	0.49401
2.892	0.449058	5.91876	2.26604		30.787	0.494346
2.894	0.449896	5.91336	2.25546		30.804	0.494681
2.896	0.449529	5.9081	2.24624		30.822	0.495019
2.897	0.449099	5.90304	2.23577		30.84	0.495354
2.899	0.448677	5.89736	2.22623		30.858	0.49569
2.901	0.447724	5.89218	2.21515		30.875	0.496027
2.902	0.44737	5.88861	2.20386		30.893	0.496363
2.904	0.446687	5.88421	2.19469		30.911	0.496699
2.906	0.44655	5.87808	2.18484		30.928	0.497035
2.907	0.446227	5.87404	2.17494		30.946	0.497372
2.909	0.445982	5.8675	2.16519		30.964	0.497708
2.911	0.446246	5.86234	2.15575		30.981	0.498044
2.912	0.445229	5.85694	2.1466		30.999	0.49838
2.914	0.444683	5.85278	2.13691		31.017	0.498717
2.916	0.444662	5.84745	2.12742		31.034	0.499052
2.917	0.444871	5.84242	2.11719		31.052	0.499389
2.919	0.444923	5.83711	2.10741		31.07	0.499725
2.921	0.445062	5.83211	2.09782		31.088	0.500061
2.922	0.445189	5.82637	2.08771		31.105	0.500397
2.924	0.4452	5.82174	2.07855		31.123	0.500734
2.926	0.445326	5.81706	2.07008		31.141	0.50107
2.927	0.445487	5.81268	2.06049		31.158	0.501406
2.929	0.445104	5.80746	2.05046		31.176	0.501742
2.931	0.444794	5.80359	2.04022		31.194	0.502078
2.932	0.444431	5.79823	2.03113		31.211	0.502414
2.934	0.444036	5.79343	2.02179		31.229	0.50275
2.936	0.443313	5.7886	2.013		31.247	0.503087
2.937	0.441983	5.78273	2.00522		31.264	0.503423
2.939	0.441632	5.77706	1.99595		31.282	0.503759
2.941	0.440651	5.77133	1.98658		31.3	0.504095
2.942	0.438932	5.76736	1.97856		31.318	0.504431
2.944	0.438091	5.76243	1.9694		31.335	0.504767
2.945	0.437449	5.75823	1.9605		31.353	0.505103
2.947	0.43633	5.75319	1.95118		31.371	0.50544
2.949	0.435644	5.7493	1.94274		31.388	0.505776
2.95	0.435179	5.74507	1.93387		31.406	0.506112
2.952	0.43442	5.7402	1.92494		31.424	0.506448
2.954	0.433648	5.73615	1.91645		31.441	0.506785
2.955	0.432777	5.73069	1.90836		31.459	0.507121
2.957	0.432927	5.72696	1.90054		31.477	0.507456
2.959	0.433121	5.72362	1.8909		31.494	0.507793
2.96	0.433149	5.71805	1.88203		31.512	0.50813
2.962	0.433122	5.71319	1.87347		31.53	0.508466
2.964	0.43232	5.70894	1.86462		31.548	0.508801
2.965	0.431892	5.70449	1.85465		31.565	0.509138
2.967	0.430942	5.69987	1.84461		31.583	0.509474
2.969	0.430534	5.69545	1.83551		31.601	0.50981
2.97	0.429217	5.69069	1.8272		31.618	0.510145
2.972	0.427597	5.68577	1.81898		31.636	0.510483
2.974	0.42726	5.68233	1.81115		31.654	0.510819
2.975	0.427394	5.67742	1.80308		31.671	0.511155
2.977	0.427154	5.67344	1.7946		31.689	0.511491
2.979	0.427203	5.66896	1.78661		31.707	0.511827
2.98	0.427362	5.66473	1.77897		31.724	0.512163
2.982	0.427484	5.65999	1.7701		31.742	0.512499
2.984	0.427226	5.65621	1.76268		31.76	0.512836
2.985	0.426724	5.65229	1.75515		31.778	0.513172
2.987	0.425998	5.64729	1.74744		31.795	0.513508
2.989	0.426014	5.64242	1.73941		31.813	0.513845
2.99	0.426047	5.63771	1.73117		31.831	0.514181
2.992	0.426736	5.63303	1.7229		31.848	0.514517
2.994	0.426967	5.62845	1.71469		31.866	0.514853
2.995	0.425734	5.62326	1.70628		31.884	0.515189
2.997	0.424812	5.6181	1.69804		31.901	0.515525
2.999	0.423505	5.61347	1.69017		31.919	0.515862
3	0.421912	5.60994	1.68215		31.937	0.516198
3.002	0.420991	5.60432	1.6747		31.955	0.516534
3.004	0.420208	5.59911	1.66665		31.972	0.51687
3.005	0.420523	5.59371	1.6593		31.99	0.517206
3.007	0.420987	5.58872	1.65113		32.008	0.517542
3.009	0.420721	5.5842	1.64291		32.025	0.517878
3.01	0.420623	5.57843	1.63527		32.043	0.518214
3.012	0.420177	5.57457	1.62798		32.061	0.518551
3.014	0.419915	5.57006	1.62087		32.078	0.518887
3.015	0.420438	5.5656	1.61322		32.096	0.519222
3.017	0.420378	5.56049	1.60531		32.114	0.519559
3.019	0.419233	5.55606	1.5976		32.131	0.519896
3.02	0.42002	5.55102	1.58995		32.149	0.520232
3.022	0.419829	5.54709	1.58247		32.167	0.520567
3.024	0.419242	5.5436	1.57502		32.185	0.520904
3.025	0.41925	5.53834	1.56703		32.202	0.52124
3.027	0.419104	5.53391	1.55888		32.22	0.521575
3.029	0.418994	5.52984	1.55128		32.238	0.521912
3.03	0.418882	5.52598	1.54427		32.255	0.522249
3.032	0.418255	5.52138	1.53685		32.273	0.522585
3.034	0.418114	5.51651	1.53018		32.291	0.522921
3.035	0.417643	5.51218	1.52351		32.308	0.523257
3.037	0.416781	5.50733	1.51612		32.326	0.523594
3.039	0.416825	5.50215	1.50924		32.344	0.52393
3.04	0.416769	5.49783	1.5026		32.361	0.524266
3.042	0.416957	5.49285	1.49667		32.379	0.524602
3.044	0.416835	5.48864	1.49053		32.397	0.524938
3.045	0.417632	5.48449	1.48419		32.415	0.525275
3.047	0.417519	5.47998	1.47779		32.432	0.525611
3.049	0.417059	5.47488	1.47131		32.45	0.525947
3.05	0.41651	5.4705	1.46544		32.468	0.526283
3.052	0.415818	5.466	1.45979		32.485	0.52662
3.054	0.414497	5.46005	1.45363		32.503	0.526955
3.055	0.414028	5.45578	1.4472		32.521	0.527291
3.057	0.413346	5.45186	1.44077		32.538	0.527628
3.059	0.412439	5.44699	1.4337		32.556	0.527964
3.06	0.412173	5.44203	1.42707		32.574	0.5283
3.062	0.411452	5.43741	1.42002		32.591	0.528636
3.064	0.410955	5.4333	1.41296		32.609	0.528973
3.065	0.410605	5.42864	1.40694		32.627	0.529309
3.067	0.409322	5.42397	1.4004		32.645	0.529644
3.069	0.409159	5.41947	1.39401		32.662	0.529981
3.07	0.408517	5.41606	1.38753		32.68	0.530317
3.072	0.407086	5.41222	1.38142		32.698	0.530653
3.073	0.40749	5.40892	1.3759		32.715	0.530988
3.075	0.406764	5.40418	1.37024		32.733	0.531326
3.077	0.408014	5.4003	1.36468		32.751	0.531662
3.078	0.408541	5.39635	1.35905		32.768	0.531998
3.08	0.407558	5.3919	1.35327		32.786	0.532334
3.082	0.407495	5.38692	1.34673		32.804	0.532671
3.083	0.406822	5.38258	1.34011		32.822	0.533007
3.085	0.405133	5.37888	1.33347		32.839	0.533343
3.087	0.404257	5.37432	1.32763		32.857	0.533679
3.088	0.403699	5.37003	1.32246		32.875	0.534015
3.09	0.403485	5.36477	1.31702		32.892	0.534352
3.092	0.403753	5.36066	1.31141		32.91	0.534688
3.093	0.402863	5.35635	1.30589		32.928	0.535024
3.095	0.40235	5.35089	1.30015		32.945	0.53536
3.097	0.402577	5.34581	1.29468		32.963	0.535696
3.098	0.40196	5.34131	1.28897		32.981	0.536033
3.1	0.401705	5.33717	1.28348		32.998	0.536367
3.102	0.401599	5.33282	1.27836		33.016	0.536705
3.103	0.401177	5.32813	1.27279		33.034	0.537041
3.105	0.401772	5.32312	1.26683		33.052	0.537377
3.107	0.40116	5.3183	1.26126		33.069	0.537712
3.108	0.401277	5.31411	1.25608		33.087	0.53805
3.11	0.401382	5.31023	1.25132		33.105	0.538386
3.112	0.401137	5.30538	1.24624		33.122	0.538721
3.113	0.400868	5.3011	1.24081		33.14	0.539057
3.115	0.400862	5.29713	1.23527		33.158	0.539394
3.117	0.400503	5.29295	1.22948		33.175	0.53973
3.118	0.400167	5.28799	1.22346		33.193	0.540067
3.12	0.400727	5.28276	1.21786		33.211	0.540403
3.122	0.400151	5.27875	1.21199		33.228	0.540739
3.123	0.399349	5.27362	1.20593		33.246	0.541075
3.125	0.399668	5.26907	1.19999		33.264	0.541411
3.127	0.400429	5.26532	1.19375		33.282	0.541748
3.128	0.400972	5.26128	1.18806		33.299	0.542084
3.13	0.400837	5.25601	1.18308		33.317	0.54242
3.132	0.401387	5.25137	1.17807		33.335	0.542756
3.133	0.40211	5.24711	1.17243		33.352	0.543092
3.135	0.402835	5.24233	1.16657		33.37	0.543428
3.137	0.40323	5.23753	1.16136		33.388	0.543765
3.138	0.402709	5.23302	1.15657		33.405	0.5441
3.14	0.402733	5.22825	1.15109		33.423	0.544436
3.142	0.40299	5.22443	1.14599		33.441	0.544773
3.143	0.403207	5.22088	1.1411		33.458	0.545109
3.145	0.403464	5.21568	1.13592		33.476	0.545445
3.147	0.403063	5.21112	1.13172		33.494	0.545781
3.148	0.403028	5.20634	1.12724		33.512	0.546118
3.15	0.403077	5.202	1.12233		33.529	0.546454
3.152	0.402557	5.19715	1.11761		33.547	0.54679
3.153	0.403166	5.19198	1.11262		33.565	0.547126
3.155	0.402302	5.18739	1.10717		33.582	0.547463
3.157	0.402632	5.18278	1.102		33.6	0.547798
3.158	0.40395	5.17874	1.09701		33.618	0.548134
3.16	0.403279	5.17444	1.09133		33.635	0.548471
3.162	0.402554	5.17015	1.0862		33.653	0.548807
3.163	0.402585	5.16752	1.08154		33.671	0.549143
3.165	0.402938	5.16319	1.07676		33.689	0.549479
3.167	0.403253	5.15893	1.07325		33.706	0.549815
3.168	0.403824	5.15448	1.0703		33.724	0.550152
3.17	0.40372	5.14984	1.06553		33.742	0.550488
3.172	0.403607	5.14583	1.0598		33.759	0.550824
3.173	0.403885	5.14228	1.05495		33.777	0.55116
3.175	0.403619	5.13914	1.05047		33.795	0.551497
3.177	0.402964	5.1349	1.04537		33.812	0.551833
3.178	0.402898	5.13062	1.04032		33.83	0.552168
3.18	0.403427	5.1277	1.03563		33.848	0.552505
3.182	0.403436	5.12335	1.03075		33.865	0.552841
3.183	0.401934	5.11836	1.02654		33.883	0.553178
3.185	0.401417	5.11376	1.02194		33.901	0.553514
3.187	0.400624	5.11079	1.01735		33.919	0.55385
3.188	0.400379	5.10704	1.01289		33.936	0.554186
3.19	0.400874	5.10423	1.00815		33.954	0.554522
3.192	0.40049	5.10077	1.00404		33.972	0.554858
3.193	0.40033	5.09602	0.999976		33.989	0.555195
3.195	0.400399	5.09215	0.995425		34.007	0.555531
3.197	0.40121	5.08834	0.991128		34.025	0.555867
3.198	0.40042	5.08511	0.987079		34.042	0.556203
3.2	0.399931	5.08099	0.982737		34.06	0.556538
3.202	0.39987	5.07775	0.978602		34.078	0.556876
3.203	0.399831	5.07422	0.974871		34.095	0.557212
3.205	0.398747	5.06989	0.971559		34.113	0.557547
3.206	0.397492	5.06655	0.968283		34.131	0.557884
3.208	0.398157	5.064	0.964278		34.149	0.55822
3.21	0.397528	5.06021	0.960314		34.166	0.558556
3.211	0.39712	5.05497	0.956295		34.184	0.558892
3.213	0.3961	5.05099	0.952436		34.202	0.559229
3.215	0.395367	5.04663	0.948809		34.219	0.559565
3.216	0.395405	5.0426	0.94532		34.237	0.559901
3.218	0.394889	5.03924	0.941266		34.255	0.560237
3.22	0.394522	5.03549	0.936916		34.272	0.560573
3.221	0.394185	5.03216	0.932083		34.29	0.56091
3.223	0.394422	5.02873	0.927341		34.308	0.561246
3.225	0.394307	5.02488	0.9235		34.325	0.561581
3.226	0.394546	5.02088	0.92013		34.343	0.561918
3.228	0.394842	5.01671	0.916511		34.361	0.562255
3.23	0.394671	5.01263	0.911986		34.379	0.562591
3.231	0.393837	5.0085	0.907594		34.396	0.562926
3.233	0.393523	5.00389	0.903718		34.414	0.563263
3.235	0.392458	4.99946	0.900229		34.432	0.563599
3.236	0.391145	4.99587	0.896841		34.449	0.563935
3.238	0.391696	4.99285	0.89357		34.467	0.564271
3.24	0.391975	4.98898	0.890046		34.485	0.564608
3.241	0.391632	4.98525	0.88631		34.502	0.564944
3.243	0.391729	4.98038	0.883436		34.52	0.56528
3.245	0.391859	4.97678	0.880041		34.538	0.565616
3.246	0.391477	4.97171	0.875776		34.555	0.565952
3.248	0.391164	4.96617	0.871653		34.573	0.566288
3.25	0.391864	4.96221	0.867326		34.591	0.566625
3.251	0.392436	4.95859	0.862594		34.609	0.56696
3.253	0.392501	4.95487	0.858612		34.626	0.567296
3.255	0.393027	4.9503	0.854942		34.644	0.567633
3.256	0.392672	4.94532	0.851028		34.662	0.56797
3.258	0.392723	4.94057	0.84775		34.679	0.568305
3.26	0.391515	4.93699	0.84434		34.697	0.568642
3.261	0.392021	4.93321	0.841178		34.715	0.568978
3.263	0.391307	4.92851	0.837658		34.732	0.569314
3.265	0.391118	4.9245	0.834082		34.75	0.56965
3.266	0.391397	4.92174	0.829626		34.768	0.569987
3.268	0.390682	4.91702	0.825614		34.786	0.570323
3.27	0.390332	4.91318	0.822107		34.803	0.570659
3.271	0.390054	4.90935	0.818393		34.821	0.570995
3.273	0.389646	4.90601	0.815253		34.839	0.571331
3.275	0.388358	4.90134	0.811249		34.856	0.571667
3.276	0.387837	4.89572	0.807272		34.874	0.572004
3.278	0.388613	4.89192	0.803389		34.892	0.572339
3.28	0.388889	4.88896	0.799341		34.909	0.572676
3.281	0.388958	4.88548	0.795462		34.927	0.573012
3.283	0.389229	4.88157	0.791806		34.945	0.573348
3.285	0.390262	4.87794	0.787803		34.962	0.573683
3.286	0.38897	4.87413	0.783791		34.98	0.574021
3.288	0.389494	4.87031	0.780034		34.998	0.574357
3.29	0.388608	4.866	0.776366		35.016	0.574693
3.291	0.389002	4.86245	0.77365		35.033	0.575029
3.293	0.388856	4.85869	0.770525		35.051	0.575366
3.295	0.388469	4.85457	0.767433		35.069	0.575702
3.296	0.38831	4.85077	0.763069		35.086	0.576038
3.298	0.387517	4.84666	0.758978		35.104	0.576374
3.3	0.38712	4.84171	0.755426		35.122	0.57671
3.301	0.386671	4.8385	0.752881		35.139	0.577046
3.303	0.385639	4.83498	0.749724		35.157	0.577383
3.305	0.383957	4.83019	0.747264		35.175	0.577718
3.306	0.382714	4.82602	0.744484		35.192	0.578055
3.308	0.382088	4.82234	0.741218		35.21	0.578391
3.31	0.382547	4.8181	0.737364		35.228	0.578727
3.311	0.382487	4.81565	0.734143		35.246	0.579063
3.313	0.382537	4.811	0.731452		35.263	0.5794
3.315	0.382373	4.80734	0.729093		35.281	0.579736
3.316	0.382653	4.8035	0.72644		35.299	0.580072
3.318	0.382083	4.79897	0.723222		35.316	0.580408
3.32	0.382538	4.79546	0.719627		35.334	0.580744
[truncated: 36,640 more rows]

## Sheet: Fig 6B
Binding of recombinant RBD and ectodomains to HT1080 cells
	x-axis	y-axis
	soluble protein	MFI ratio
	nM	RBD (monomer)	Ecto (trimer)
	1235	1,28	7359
	411,7	1267	6296
	137,2	1156	3713
	45,7	1	2417
	15,2	1022	1542
	5,1	1022	1264
	1,7	1	1097
	0,6	1	1002

## Sheet: Fig 6C
Binding of WT, mut1 (K342A/R343A), and mut2 (R356A/R369A) recombinant Env ectodomains to HT1080 and BHK-21 cells
	x-axis	y-axis
	Soluble Env ectodomain	MFI ratio
HT1080
	nM	WT		mut 2		mut 1
	5086,47	80,45	140,8	21,13	29	10,35	12,3
	1017,294	34,22	59,7	9,84	12,4	6,98	8,6
	203,4588	16,15	23,5	5,55	6,5	4,76	5,6
	40,6918	7,29	8,6	3,01	3,4	2,74	3,2
	8,1384	3,29	4	1,68	1,8	1,59	1,8
	1,6277	1,75	2,1	1,18	1,3	1,17	1,3
	0,3255	1,28	1,4	1,07	1,1	1,06	1,1
	0,0651	1,18	1,2	1,04	1,1	1,05	1,1
BHK
	nM	WT		mut 2		mut 1
	5086,47	51,8	35,5	12,5	10,9	2,4	2,2
	1017,294	42,8	26,3	4,8	3,8	1,3	1,2
	203,4588	20,9	13,6	1,9	1,5	1,1	1
	40,6918	6,5	4,8	1,1	1	1	1
	8,1384	2,6	2,7	1	1	1	1
	1,6277	1,5	1,5	1	1	1	1
	0,3255	1,3	1,3	1	1	1	1
	0,0651	1,2	1,2	1	1	1,1	1

## Sheet: Fig 6D
Binding of WT, mut1 (K342A/R343A), and mut2 (R356A/R369A) recombinant Env ectodomains to HT1080 cells treated with heparinase
	x-axis	y-axis MFI ratio
	Soluble Env ectodomain
	nM	WT	Buffer	Mut 2	Buffer	Mut 1	Buffer	WT	HSase added	Mut 2	HSase added	Mut 1	HSase added
	508,6	41,83	33,95	10,38	7,87	9,04	6,4	15,46	11,69	9,31	7,69	9,02	7,34
	50,9	14,15	11,59	4,53	3,67	4,34	3,35	5,79	4,96	4,1	3,59	4,25	3,63
	5,1	3,92	3,03	1,62	1,47	1,69	1,39	1,88	1,64	1,56	1,49	1,66	1,54

## Sheet: Fig 6E
Production of FVVs carrying WT, mut1, and mut2 Envs
			y-axis
				% infectious particles
			WT	mut1	mut2
			0,39	0,19	0,02
			0,76	0,55	0,12
			0,62	0,08	0
			0,92	0,18	0,01
			0,6	0,07	0,01

## Sheet: Fig 6F
Binding of FVVs carrying the WT, mut1 or mut2 Env to HT1080 cells
x-axis		y-axis
number of FVV per cell		Relative binding to cells
		WT			mut1			mut2
1		0,000896	0,00218	0,00211	0,000428	0,000571	0,00111	0,0002	0,0002	0,0002
10		0,0167	0,0141	0,0141	0,00572	0,00558	0,00433	0,000614	0,000542	0,000354
100		0,107	0,159	0,121	0,083	0,0246	0,0274	0,012	0,00126	0,00321

## Sheet: Fig S11A
qPCR titer (FV/mL) FVV pseudotyped with WT, dL2 or dL4 Env
			y-axis
			Number of particles / ml
			Env WT	Env ΔL2	Env ΔL4
			516000000	9310000	5350000
			182000000	16200000	11800000
			172000000	5780000	7400000

## Sheet: Fig S11B
Binding of FVVs carrying the WT, dL2 or dL4 Env to HT1080 cells
x-axis	y-axis
number of FVV per cell	Relative binding to cells
	Env WT			Env ΔL2			Env ΔL4
1	0,0215	0,0125	0,0149	0,00301	0,00139	0,00411	0,00765	0,00165	0,000511
10	0,125	0,0938	0,101	0,0316	0,0314	0,0201	0,0663	0,0424	0,0192
100	1	1	1	0,12	0,0902		0,185	0,164

## Sheet: Fig S11C
Infectivity titer (pfu/mL) FVV pseudotyped with WT, dL2 or dL4 Env
			y-axis
			Infectious units / ml
			Env WT	Env ΔL2	Env ΔL4
			2500000	1000	1000
			1980000	1000	1000
			1590000	1000	1000

[truncated: 4 more sheets: Fig S11D, Fig S13D, Fig S14A, Fig S14B]
